# Supplementary material for: Chiral π–Cu(ii)-catalyzed site-, exo/endo-, and enantioselective dearomative (3 + 2) cycloadditions of isoquinolinium ylides with enamides, dienamides, and a trienamide
Source: Chem Sci. 2024 Jun 11;15(28):10926–34. doi: 10.1039/d4sc02946a (PMC11253176; doi:10.1039/d4sc02946a)
Supplement: SC-015-D4SC02946A-s002 [file SC-015-D4SC02946A-s002.cif]

# Electronic Supplementary Material (ESI) for Chemical Science.
# This journal is © The Royal Society of Chemistry 2024

####################################################################### 
# 
# This file contains crystal structure data downloaded from the 
# Cambridge Structural Database (CSD) hosted by the Cambridge 
# Crystallographic Data Centre (CCDC).
# 
# Full information about CCDC data access policies and citation 
# guidelines are available at http://www.ccdc.cam.ac.uk/access/V1 
# 
# Audit and citation data items may have been added by the CCDC. 
# Please retain this information to preserve the provenance of 
# this file and to allow appropriate attribution of the data. 
# 
#######################################################################

data_20230721-
_database_code_depnum_ccdc_archive 'CCDC 2325969'
loop_
_audit_author_name
_audit_author_address
'Kazuaki Ishihara'
;Nagoya University
Japan
;
_audit_update_record             
;
2024-01-17 deposited with the CCDC.	2024-06-06 downloaded from the CCDC.
;
_audit_creation_date             2023-07-21
_audit_creation_method           
;
Olex2 1.2-ac3
(compiled 2017.08.10 svn.r3458 for OlexSys, GUI svn.r5381)
;
_shelx_SHELXL_version_number     2018/1
_chemical_name_common            ?
_chemical_name_systematic        ?
_chemical_formula_moiety         'C25 H19 Br N6 O'
_chemical_formula_sum            'C25 H19 Br N6 O'
_chemical_formula_weight         499.37
_chemical_absolute_configuration ad
_chemical_melting_point          ?
loop_
_atom_type_symbol
_atom_type_description
_atom_type_scat_dispersion_real
_atom_type_scat_dispersion_imag
_atom_type_scat_source
Br Br -0.2901 2.4595 'International Tables Vol C Tables 4.2.6.8 and 6.1.1.4'
C C 0.0033 0.0016 'International Tables Vol C Tables 4.2.6.8 and 6.1.1.4'
N N 0.0061 0.0033 'International Tables Vol C Tables 4.2.6.8 and 6.1.1.4'
O O 0.0106 0.0060 'International Tables Vol C Tables 4.2.6.8 and 6.1.1.4'
H H 0.0000 0.0000 'International Tables Vol C Tables 4.2.6.8 and 6.1.1.4'

_shelx_space_group_comment       
;
The symmetry employed for this shelxl refinement is uniquely defined
by the following loop, which should always be used as a source of
symmetry information in preference to the above space-group names.
They are only intended as comments.
;
_space_group_crystal_system      monoclinic
_space_group_IT_number           4
_space_group_name_H-M_alt        'P 1 21 1'
_space_group_name_Hall           'P 2yb'
loop_
_space_group_symop_operation_xyz
'x, y, z'
'-x, y+1/2, -z'

_cell_length_a                   8.2893(3)
_cell_length_b                   14.1630(4)
_cell_length_c                   10.0325(3)
_cell_angle_alpha                90
_cell_angle_beta                 103.686(3)
_cell_angle_gamma                90
_cell_volume                     1144.39(6)
_cell_formula_units_Z            2
_cell_measurement_reflns_used    7952
_cell_measurement_temperature    123.15
_cell_measurement_theta_max      30.7380
_cell_measurement_theta_min      2.1200
_shelx_estimated_absorpt_T_max   ?
_shelx_estimated_absorpt_T_min   ?
_exptl_absorpt_coefficient_mu    1.826
_exptl_absorpt_correction_T_max  1.00000
_exptl_absorpt_correction_T_min  0.75042
_exptl_absorpt_correction_type   multi-scan
_exptl_absorpt_process_details   
;
CrysAlisPro 1.171.38.46 (Rigaku Oxford Diffraction, 2015)
Empirical absorption correction using spherical harmonics,
 implemented in SCALE3 ABSPACK scaling algorithm.
;
_exptl_absorpt_special_details   ?
_exptl_crystal_colour            colourless
_exptl_crystal_colour_primary    colourless
_exptl_crystal_density_diffrn    1.449
_exptl_crystal_density_meas      ?
_exptl_crystal_density_method    ?
_exptl_crystal_description       block
_exptl_crystal_F_000             508
_exptl_crystal_size_max          0.8
_exptl_crystal_size_mid          0.5
_exptl_crystal_size_min          0.3
_exptl_transmission_factor_max   ?
_exptl_transmission_factor_min   ?
_diffrn_reflns_av_R_equivalents  0.0154
_diffrn_reflns_av_unetI/netI     0.0194
_diffrn_reflns_Laue_measured_fraction_full 0.997
_diffrn_reflns_Laue_measured_fraction_max 0.893
_diffrn_reflns_limit_h_max       10
_diffrn_reflns_limit_h_min       -11
_diffrn_reflns_limit_k_max       20
_diffrn_reflns_limit_k_min       -17
_diffrn_reflns_limit_l_max       14
_diffrn_reflns_limit_l_min       -13
_diffrn_reflns_number            9917
_diffrn_reflns_point_group_measured_fraction_full 0.928
_diffrn_reflns_point_group_measured_fraction_max 0.772
_diffrn_reflns_theta_full        25.242
_diffrn_reflns_theta_max         30.815
_diffrn_reflns_theta_min         2.089
_diffrn_ambient_temperature      123.15
_diffrn_detector                 'CCD plate'
_diffrn_detector_area_resol_mean ?
_diffrn_measured_fraction_theta_full 0.997
_diffrn_measured_fraction_theta_max 0.893
_diffrn_measurement_details      
;
List of Runs (angles in degrees, time in seconds):

  # Type    Start    End  Width  t~exp~   \w     \q     \k     \f   Frames
#--------------------------------------------------------------------------
  1  \w   -105.00  75.00   0.50    5.00    --  -15.00  45.00   0.00  360
  2  \w   -105.00  75.00   0.50    5.00    --  -15.00  45.00  90.00  360
;
_diffrn_measurement_device       'abstract diffractometer'
_diffrn_measurement_device_type  
'dtrek-CrysAlisPro-abstract goniometer imported rigaku-d*trek images'
_diffrn_measurement_method       '\w scans'
_diffrn_orient_matrix_type       
'CrysAlisPro convention (1999,Acta A55,543-557)'
_diffrn_orient_matrix_UB_11      0.0488917000
_diffrn_orient_matrix_UB_12      0.0068484000
_diffrn_orient_matrix_UB_13      0.0675495000
_diffrn_orient_matrix_UB_21      -0.0694509000
_diffrn_orient_matrix_UB_22      0.0201735000
_diffrn_orient_matrix_UB_23      0.0192957000
_diffrn_orient_matrix_UB_31      -0.0235822000
_diffrn_orient_matrix_UB_32      -0.0453214000
_diffrn_orient_matrix_UB_33      0.0187664000
_diffrn_radiation_monochromator  graphite
_diffrn_radiation_probe          x-ray
_diffrn_radiation_type           MoK\a
_diffrn_radiation_wavelength     0.71073
_diffrn_source                   'fine-focus sealed X-ray tube'
_diffrn_source_type              'Enhance (Mo) X-ray Source'
_reflns_Friedel_coverage         0.667
_reflns_Friedel_fraction_full    0.852
_reflns_Friedel_fraction_max     0.641
_reflns_number_gt                5185
_reflns_number_total             5540
_reflns_odcompleteness_completeness 89.33
_reflns_odcompleteness_iscentric 1
_reflns_odcompleteness_theta     30.75
_reflns_special_details          
;
 Reflections were merged by SHELXL according to the crystal
 class for the calculation of statistics and refinement.
 
 _reflns_Friedel_fraction is defined as the number of unique
 Friedel pairs measured divided by the number that would be
 possible theoretically, ignoring centric projections and
 systematic absences.
;
_reflns_threshold_expression     'I > 2\s(I)'
_computing_cell_refinement       'CrysAlisPro 1.171.38.46 (Rigaku OD, 2015)'
_computing_data_collection       'CrysAlisPro 1.171.38.46 (Rigaku OD, 2015)'
_computing_data_reduction        'CrysAlisPro 1.171.38.46 (Rigaku OD, 2015)'
_computing_molecular_graphics    'Olex2 (Dolomanov et al., 2009)'
_computing_publication_material  'Olex2 (Dolomanov et al., 2009)'
_computing_structure_refinement  'ShelXL (Sheldrick, 2015)'
_computing_structure_solution    'ShelXT (Sheldrick, 2015)'
_refine_diff_density_max         0.349
_refine_diff_density_min         -0.751
_refine_diff_density_rms         0.054
_refine_ls_abs_structure_details 
;
 Flack x determined using 2000 quotients [(I+)-(I-)]/[(I+)+(I-)]
 (Parsons, Flack and Wagner, Acta Cryst. B69 (2013) 249-259).
;
_refine_ls_abs_structure_Flack   0.011(4)
_refine_ls_extinction_coef       .
_refine_ls_extinction_method     none
_refine_ls_goodness_of_fit_ref   1.075
_refine_ls_hydrogen_treatment    constr
_refine_ls_matrix_type           full
_refine_ls_number_parameters     300
_refine_ls_number_reflns         5540
_refine_ls_number_restraints     1
_refine_ls_R_factor_all          0.0265
_refine_ls_R_factor_gt           0.0246
_refine_ls_restrained_S_all      1.075
_refine_ls_shift/su_max          0.001
_refine_ls_shift/su_mean         0.000
_refine_ls_structure_factor_coef Fsqd
_refine_ls_weighting_details     
'w=1/[\s^2^(Fo^2^)+(0.0462P)^2^] where P=(Fo^2^+2Fc^2^)/3'
_refine_ls_weighting_scheme      calc
_refine_ls_wR_factor_gt          0.0650
_refine_ls_wR_factor_ref         0.0655
_refine_special_details          ?
_olex2_refinement_description    
;
1. Fixed Uiso
 At 1.2 times of:
  All C(H) groups
 At 1.5 times of:
  All C(H,H,H) groups
2.a Ternary CH refined with riding coordinates:
 C00E(H00E), C00G(H00G), C00O(H00O)
2.b Aromatic/amide H refined with riding coordinates:
 C008(H008), C00B(H00B), C00D(H00D), C00H(H00H), C00I(H00I), C00Q(H00Q),
 C00R(H00R), C00T(H00T), C00V(H00V), C00X(H00X)
2.c Idealised Me refined as rotating group:
 C00U(H00A,H00C,H00F), C00W(H00J,H00K,H00L)
;
_atom_sites_solution_hydrogens   geom
_atom_sites_solution_primary     dual
_atom_sites_solution_secondary   ?
loop_
_atom_site_label
_atom_site_type_symbol
_atom_site_fract_x
_atom_site_fract_y
_atom_site_fract_z
_atom_site_U_iso_or_equiv
_atom_site_adp_type
_atom_site_occupancy
_atom_site_site_symmetry_order
_atom_site_calc_flag
_atom_site_refinement_flags_posn
_atom_site_refinement_flags_adp
_atom_site_refinement_flags_occupancy
_atom_site_disorder_assembly
_atom_site_disorder_group
Br01 Br 0.45970(3) 0.71443(2) 0.64231(2) 0.03805(8) Uani 1 1 d . . . . .
N002 N 0.4565(2) 0.40079(14) 0.13487(15) 0.0183(3) Uani 1 1 d . . . . .
N003 N 0.1009(2) 0.53542(13) 0.58925(17) 0.0201(3) Uani 1 1 d . . . . .
N004 N 0.40059(19) 0.43387(11) 0.24705(16) 0.0149(3) Uani 1 1 d . . . . .
N005 N 0.0504(2) 0.59880(12) 0.48228(16) 0.0177(3) Uani 1 1 d . . . . .
O006 O 0.0429(3) 0.63061(14) 0.25985(17) 0.0416(5) Uani 1 1 d . . . . .
C007 C 0.1788(2) 0.33378(15) 0.06549(18) 0.0176(4) Uani 1 1 d . . . . .
C008 C 0.3472(2) 0.35132(15) 0.05044(19) 0.0193(4) Uani 1 1 d . . . . .
H008 H 0.377686 0.325106 -0.024991 0.023 Uiso 1 1 calc R . . . .
N009 N 0.5431(3) 0.64697(17) 0.1597(2) 0.0398(5) Uani 1 1 d . . . . .
C00A C 0.1162(2) 0.39160(14) 0.15573(18) 0.0174(4) Uani 1 1 d . . . . .
C00B C 0.0794(3) 0.26351(16) -0.0092(2) 0.0235(4) Uani 1 1 d . . . . .
H00B H 0.119971 0.225733 -0.069767 0.028 Uiso 1 1 calc R . . . .
N00C N 0.7917(2) 0.42819(16) 0.4379(2) 0.0324(5) Uani 1 1 d . . . . .
C00D C -0.0424(2) 0.37725(18) 0.1724(2) 0.0243(4) Uani 1 1 d . . . . .
H00D H -0.083488 0.415050 0.232572 0.029 Uiso 1 1 calc R . . . .
C00E C 0.2293(2) 0.47030(14) 0.22110(18) 0.0158(3) Uani 1 1 d . . . . .
H00E H 0.216828 0.524165 0.158162 0.019 Uiso 1 1 calc R . . . .
C00F C 0.5061(2) 0.50742(15) 0.3242(2) 0.0173(4) Uani 1 1 d . . . . .
C00G C 0.2230(2) 0.50452(13) 0.36399(18) 0.0156(3) Uani 1 1 d . . . . .
H00G H 0.199520 0.451539 0.419346 0.019 Uiso 1 1 calc R . . . .
C00H C -0.0667(3) 0.64822(19) 0.6432(2) 0.0281(5) Uani 1 1 d . . . . .
H00H H -0.127683 0.681693 0.694237 0.034 Uiso 1 1 calc R . . . .
C00I C 0.5666(3) 0.5591(2) 0.8158(2) 0.0310(5) Uani 1 1 d . . . . .
H00I H 0.588189 0.605162 0.883726 0.037 Uiso 1 1 calc R . . . .
C00J C 0.0962(3) 0.58275(16) 0.35987(19) 0.0212(4) Uani 1 1 d . . . . .
C00K C 0.5044(3) 0.58430(16) 0.6798(2) 0.0209(4) Uani 1 1 d . . . . .
C00L C -0.0518(2) 0.66921(16) 0.5141(2) 0.0217(4) Uani 1 1 d . . . . .
C00M C 0.5331(3) 0.58624(16) 0.2333(2) 0.0251(4) Uani 1 1 d . . . . .
C00N C 0.6695(2) 0.46518(16) 0.3903(2) 0.0216(4) Uani 1 1 d . . . . .
C00O C 0.4021(2) 0.54464(13) 0.42667(18) 0.0154(3) Uani 1 1 d . . . . .
H00O H 0.397311 0.613693 0.420764 0.018 Uiso 1 1 calc R . . . .
C00P C 0.4707(2) 0.51737(14) 0.57516(18) 0.0156(3) Uani 1 1 d . . . . .
C00Q C 0.5964(3) 0.4655(2) 0.8499(2) 0.0335(5) Uani 1 1 d . . . . .
H00Q H 0.639491 0.448339 0.940779 0.040 Uiso 1 1 calc R . . . .
C00R C -0.0813(3) 0.25020(18) 0.0074(2) 0.0286(5) Uani 1 1 d . . . . .
H00R H -0.148711 0.203801 -0.042840 0.034 Uiso 1 1 calc R . . . .
C00S C 0.0288(3) 0.56545(17) 0.6850(2) 0.0259(5) Uani 1 1 d . . . . .
C00T C -0.1410(3) 0.30610(18) 0.0990(2) 0.0278(5) Uani 1 1 d . . . . .
H00T H -0.247396 0.295978 0.111306 0.033 Uiso 1 1 calc R . . . .
C00U C 0.0532(4) 0.5134(3) 0.8169(3) 0.0450(7) Uani 1 1 d . . . . .
H00A H -0.051304 0.488453 0.826285 0.068 Uiso 1 1 calc GR . . . .
H00C H 0.096650 0.555574 0.891690 0.068 Uiso 1 1 calc GR . . . .
H00F H 0.129914 0.462449 0.818064 0.068 Uiso 1 1 calc GR . . . .
C00V C 0.5621(3) 0.39696(18) 0.7485(2) 0.0290(5) Uani 1 1 d . . . . .
H00V H 0.581191 0.333654 0.771551 0.035 Uiso 1 1 calc R . . . .
C00W C -0.1160(3) 0.75085(17) 0.4237(2) 0.0297(5) Uani 1 1 d . . . . .
H00J H -0.024766 0.789520 0.413018 0.045 Uiso 1 1 calc GR . . . .
H00K H -0.189403 0.787503 0.464142 0.045 Uiso 1 1 calc GR . . . .
H00L H -0.175291 0.728179 0.335468 0.045 Uiso 1 1 calc GR . . . .
C00X C 0.4995(3) 0.42267(15) 0.6133(2) 0.0209(4) Uani 1 1 d . . . . .
H00X H 0.476070 0.376068 0.546159 0.025 Uiso 1 1 calc R . . . .

loop_
_atom_site_aniso_label
_atom_site_aniso_U_11
_atom_site_aniso_U_22
_atom_site_aniso_U_33
_atom_site_aniso_U_23
_atom_site_aniso_U_13
_atom_site_aniso_U_12
Br01 0.06781(17) 0.01825(11) 0.02881(11) -0.01056(9) 0.01288(10) -0.00411(11)
N002 0.0241(8) 0.0184(9) 0.0140(8) -0.0006(6) 0.0075(6) 0.0020(6)
N003 0.0220(8) 0.0238(9) 0.0142(7) 0.0016(6) 0.0038(6) 0.0021(7)
N004 0.0172(7) 0.0155(8) 0.0126(7) -0.0023(6) 0.0048(6) -0.0012(6)
N005 0.0193(7) 0.0185(8) 0.0146(7) -0.0012(6) 0.0028(6) 0.0036(6)
O006 0.0653(12) 0.0417(11) 0.0202(8) 0.0115(7) 0.0148(8) 0.0356(10)
C007 0.0216(9) 0.0195(9) 0.0110(7) -0.0013(7) 0.0024(6) 0.0008(7)
C008 0.0255(9) 0.0195(10) 0.0143(8) -0.0038(7) 0.0073(7) 0.0010(7)
N009 0.0651(15) 0.0307(12) 0.0265(10) 0.0010(8) 0.0165(10) -0.0164(11)
C00A 0.0215(9) 0.0173(9) 0.0121(8) -0.0005(7) 0.0013(7) 0.0021(7)
C00B 0.0277(10) 0.0230(11) 0.0179(8) -0.0046(8) 0.0014(8) -0.0006(8)
N00C 0.0237(9) 0.0455(13) 0.0276(9) -0.0088(9) 0.0053(7) -0.0015(9)
C00D 0.0215(10) 0.0306(13) 0.0205(9) -0.0035(9) 0.0045(8) 0.0037(8)
C00E 0.0215(9) 0.0151(9) 0.0112(7) -0.0004(6) 0.0043(6) 0.0039(7)
C00F 0.0238(9) 0.0165(9) 0.0125(7) -0.0016(7) 0.0062(7) -0.0054(7)
C00G 0.0216(9) 0.0141(9) 0.0112(7) 0.0003(6) 0.0037(6) 0.0029(7)
C00H 0.0266(11) 0.0345(14) 0.0246(10) -0.0101(9) 0.0087(8) 0.0064(9)
C00I 0.0343(12) 0.0426(15) 0.0144(9) -0.0056(9) 0.0025(8) -0.0103(10)
C00J 0.0285(10) 0.0193(10) 0.0153(8) 0.0003(7) 0.0043(7) 0.0080(8)
C00K 0.0253(9) 0.0220(10) 0.0152(8) -0.0027(7) 0.0048(7) -0.0036(8)
C00L 0.0196(9) 0.0209(10) 0.0236(10) -0.0083(8) 0.0027(7) 0.0030(8)
C00M 0.0375(12) 0.0211(10) 0.0187(9) -0.0033(8) 0.0109(8) -0.0087(9)
C00N 0.0226(10) 0.0257(11) 0.0178(9) -0.0065(8) 0.0077(7) -0.0077(8)
C00O 0.0238(9) 0.0118(8) 0.0109(7) -0.0007(6) 0.0049(7) 0.0007(7)
C00P 0.0184(8) 0.0166(9) 0.0120(7) -0.0008(7) 0.0039(6) -0.0019(7)
C00Q 0.0293(11) 0.0522(16) 0.0163(9) 0.0110(10) 0.0004(8) -0.0052(11)
C00R 0.0272(11) 0.0295(11) 0.0255(10) -0.0043(9) -0.0007(8) -0.0051(9)
C00S 0.0256(10) 0.0344(13) 0.0182(9) -0.0019(8) 0.0059(8) 0.0030(9)
C00T 0.0192(9) 0.0326(13) 0.0298(11) -0.0006(9) 0.0020(8) -0.0020(9)
C00U 0.0564(17) 0.059(2) 0.0251(11) 0.0061(13) 0.0207(11) 0.0126(15)
C00V 0.0273(10) 0.0329(13) 0.0264(10) 0.0154(9) 0.0054(8) 0.0039(9)
C00W 0.0333(12) 0.0220(10) 0.0313(11) -0.0047(9) 0.0024(9) 0.0108(9)
C00X 0.0243(10) 0.0194(10) 0.0199(9) 0.0038(8) 0.0070(8) -0.0005(8)

_geom_special_details            
;
 All esds (except the esd in the dihedral angle between two l.s. planes)
 are estimated using the full covariance matrix.  The cell esds are taken
 into account individually in the estimation of esds in distances, angles
 and torsion angles; correlations between esds in cell parameters are only
 used when they are defined by crystal symmetry.  An approximate (isotropic)
 treatment of cell esds is used for estimating esds involving l.s. planes.
;
loop_
_geom_bond_atom_site_label_1
_geom_bond_atom_site_label_2
_geom_bond_distance
_geom_bond_site_symmetry_2
_geom_bond_publ_flag
Br01 C00K 1.900(2) . ?
N002 N004 1.396(2) . ?
N002 C008 1.291(3) . ?
N003 N005 1.386(2) . ?
N003 C00S 1.317(3) . ?
N004 C00E 1.475(2) . ?
N004 C00F 1.459(3) . ?
N005 C00J 1.387(2) . ?
N005 C00L 1.393(3) . ?
O006 C00J 1.205(3) . ?
C007 C008 1.460(3) . ?
C007 C00A 1.408(3) . ?
C007 C00B 1.392(3) . ?
N009 C00M 1.149(3) . ?
C00A C00D 1.378(3) . ?
C00A C00E 1.504(3) . ?
C00B C00R 1.394(3) . ?
N00C C00N 1.140(3) . ?
C00D C00T 1.393(3) . ?
C00E C00G 1.526(2) . ?
C00F C00M 1.492(3) . ?
C00F C00N 1.486(3) . ?
C00F C00O 1.580(3) . ?
C00G C00J 1.521(3) . ?
C00G C00O 1.575(3) . ?
C00H C00L 1.363(3) . ?
C00H C00S 1.421(3) . ?
C00I C00K 1.387(3) . ?
C00I C00Q 1.375(4) . ?
C00K C00P 1.392(3) . ?
C00L C00W 1.488(3) . ?
C00O C00P 1.514(2) . ?
C00P C00X 1.400(3) . ?
C00Q C00V 1.386(4) . ?
C00R C00T 1.389(3) . ?
C00S C00U 1.487(3) . ?
C00V C00X 1.382(3) . ?

loop_
_geom_angle_atom_site_label_1
_geom_angle_atom_site_label_2
_geom_angle_atom_site_label_3
_geom_angle
_geom_angle_site_symmetry_1
_geom_angle_site_symmetry_3
_geom_angle_publ_flag
C008 N002 N004 113.30(15) . . ?
C00S N003 N005 104.45(17) . . ?
N002 N004 C00E 117.70(14) . . ?
N002 N004 C00F 113.32(15) . . ?
C00F N004 C00E 105.96(15) . . ?
N003 N005 C00J 118.91(16) . . ?
N003 N005 C00L 112.02(16) . . ?
C00J N005 C00L 128.94(17) . . ?
C00A C007 C008 118.33(18) . . ?
C00B C007 C008 121.61(18) . . ?
C00B C007 C00A 120.05(18) . . ?
N002 C008 C007 124.36(17) . . ?
C007 C00A C00E 115.14(17) . . ?
C00D C00A C007 119.96(19) . . ?
C00D C00A C00E 124.79(18) . . ?
C007 C00B C00R 119.51(19) . . ?
C00A C00D C00T 120.0(2) . . ?
N004 C00E C00A 107.02(15) . . ?
N004 C00E C00G 101.00(13) . . ?
C00A C00E C00G 119.26(16) . . ?
N004 C00F C00M 111.55(16) . . ?
N004 C00F C00N 108.55(17) . . ?
N004 C00F C00O 103.47(14) . . ?
C00M C00F C00O 109.40(17) . . ?
C00N C00F C00M 108.73(17) . . ?
C00N C00F C00O 115.10(16) . . ?
C00E C00G C00O 104.54(14) . . ?
C00J C00G C00E 112.51(14) . . ?
C00J C00G C00O 109.15(16) . . ?
C00L C00H C00S 106.92(18) . . ?
C00Q C00I C00K 119.7(2) . . ?
N005 C00J C00G 115.31(16) . . ?
O006 C00J N005 121.46(19) . . ?
O006 C00J C00G 123.18(18) . . ?
C00I C00K Br01 117.03(17) . . ?
C00I C00K C00P 121.8(2) . . ?
C00P C00K Br01 121.10(15) . . ?
N005 C00L C00W 124.45(19) . . ?
C00H C00L N005 104.97(19) . . ?
C00H C00L C00W 130.5(2) . . ?
N009 C00M C00F 175.6(3) . . ?
N00C C00N C00F 176.3(2) . . ?
C00G C00O C00F 103.17(14) . . ?
C00P C00O C00F 114.79(16) . . ?
C00P C00O C00G 113.57(15) . . ?
C00K C00P C00O 121.98(18) . . ?
C00K C00P C00X 117.11(18) . . ?
C00X C00P C00O 120.90(17) . . ?
C00I C00Q C00V 119.9(2) . . ?
C00T C00R C00B 120.1(2) . . ?
N003 C00S C00H 111.62(19) . . ?
N003 C00S C00U 120.0(2) . . ?
C00H C00S C00U 128.4(2) . . ?
C00R C00T C00D 120.3(2) . . ?
C00X C00V C00Q 120.0(2) . . ?
C00V C00X C00P 121.4(2) . . ?

_shelx_res_file                  
;
TITL 20230721-_a.res in P2(1)
    20230721-.res
    created by SHELXL-2018/1 at 14:07:04 on 21-Jul-2023
REM Old TITL 20230721-_a.res in P2(1)
REM SHELXT solution in P2(1)
REM R1 0.144, Rweak 0.040, Alpha 0.004, Orientation as input
REM Flack x = 0.064 ( 0.004 ) from Parsons' quotients
REM Formula found by SHELXT: Br C25 N6 O
CELL 0.71073 8.2893 14.163 10.0325 90 103.686 90
ZERR 2 0.0003 0.0004 0.0003 0 0.003 0
LATT -1
SYMM -X,0.5+Y,-Z
SFAC Br C N O H
UNIT 2 50 12 2 38

L.S. 10
PLAN  20
TEMP 123.15
list 4
fmap 2
acta
REM <olex2.extras>
REM <HklSrc "%.\\20230721-.hkl">
REM </olex2.extras>

WGHT    0.046200
FVAR       0.87491
BR01  1    0.459698    0.714430    0.642307    11.00000    0.06781    0.01825 =
         0.02881   -0.01056    0.01288   -0.00411
N002  3    0.456547    0.400791    0.134874    11.00000    0.02409    0.01845 =
         0.01395   -0.00058    0.00747    0.00202
N003  3    0.100884    0.535418    0.589246    11.00000    0.02197    0.02381 =
         0.01420    0.00162    0.00379    0.00213
N004  3    0.400594    0.433867    0.247049    11.00000    0.01720    0.01554 =
         0.01265   -0.00234    0.00478   -0.00118
N005  3    0.050358    0.598796    0.482280    11.00000    0.01935    0.01846 =
         0.01457   -0.00124    0.00279    0.00360
O006  4    0.042911    0.630605    0.259849    11.00000    0.06528    0.04167 =
         0.02025    0.01151    0.01485    0.03564
C007  2    0.178789    0.333777    0.065492    11.00000    0.02157    0.01948 =
         0.01105   -0.00129    0.00244    0.00077
C008  2    0.347191    0.351318    0.050438    11.00000    0.02554    0.01948 =
         0.01433   -0.00378    0.00732    0.00098
AFIX  43
H008  5    0.377686    0.325106   -0.024991    11.00000   -1.20000
AFIX   0
N009  3    0.543127    0.646969    0.159694    11.00000    0.06505    0.03068 =
         0.02649    0.00100    0.01648   -0.01641
C00A  2    0.116150    0.391600    0.155728    11.00000    0.02145    0.01734 =
         0.01207   -0.00053    0.00133    0.00206
C00B  2    0.079429    0.263511   -0.009212    11.00000    0.02766    0.02305 =
         0.01789   -0.00458    0.00137   -0.00060
AFIX  43
H00B  5    0.119971    0.225733   -0.069767    11.00000   -1.20000
AFIX   0
N00C  3    0.791665    0.428186    0.437922    11.00000    0.02370    0.04545 =
         0.02759   -0.00876    0.00533   -0.00147
C00D  2   -0.042378    0.377252    0.172369    11.00000    0.02150    0.03064 =
         0.02046   -0.00350    0.00449    0.00375
AFIX  43
H00D  5   -0.083488    0.415050    0.232572    11.00000   -1.20000
AFIX   0
C00E  2    0.229280    0.470303    0.221097    11.00000    0.02147    0.01507 =
         0.01121   -0.00044    0.00428    0.00390
AFIX  13
H00E  5    0.216828    0.524165    0.158162    11.00000   -1.20000
AFIX   0
C00F  2    0.506093    0.507415    0.324246    11.00000    0.02375    0.01652 =
         0.01245   -0.00163    0.00618   -0.00536
C00G  2    0.222982    0.504520    0.363991    11.00000    0.02161    0.01406 =
         0.01121    0.00032    0.00374    0.00287
AFIX  13
H00G  5    0.199520    0.451539    0.419346    11.00000   -1.20000
AFIX   0
C00H  2   -0.066680    0.648224    0.643216    11.00000    0.02656    0.03447 =
         0.02463   -0.01011    0.00869    0.00640
AFIX  43
H00H  5   -0.127683    0.681693    0.694237    11.00000   -1.20000
AFIX   0
C00I  2    0.566641    0.559056    0.815816    11.00000    0.03431    0.04257 =
         0.01439   -0.00565    0.00248   -0.01035
AFIX  43
H00I  5    0.588189    0.605162    0.883726    11.00000   -1.20000
AFIX   0
C00J  2    0.096205    0.582755    0.359872    11.00000    0.02852    0.01926 =
         0.01527    0.00027    0.00433    0.00796
C00K  2    0.504352    0.584299    0.679758    11.00000    0.02535    0.02203 =
         0.01524   -0.00267    0.00476   -0.00356
C00L  2   -0.051765    0.669213    0.514093    11.00000    0.01956    0.02085 =
         0.02363   -0.00829    0.00273    0.00299
C00M  2    0.533116    0.586241    0.233273    11.00000    0.03752    0.02111 =
         0.01866   -0.00333    0.01086   -0.00865
C00N  2    0.669542    0.465179    0.390330    11.00000    0.02259    0.02574 =
         0.01781   -0.00655    0.00773   -0.00765
C00O  2    0.402148    0.544643    0.426667    11.00000    0.02385    0.01180 =
         0.01085   -0.00068    0.00492    0.00066
AFIX  13
H00O  5    0.397311    0.613693    0.420764    11.00000   -1.20000
AFIX   0
C00P  2    0.470744    0.517370    0.575161    11.00000    0.01844    0.01660 =
         0.01205   -0.00078    0.00394   -0.00192
C00Q  2    0.596397    0.465536    0.849851    11.00000    0.02930    0.05225 =
         0.01633    0.01099    0.00043   -0.00518
AFIX  43
H00Q  5    0.639491    0.448339    0.940779    11.00000   -1.20000
AFIX   0
C00R  2   -0.081326    0.250198    0.007434    11.00000    0.02724    0.02951 =
         0.02552   -0.00431   -0.00070   -0.00506
AFIX  43
H00R  5   -0.148711    0.203801   -0.042840    11.00000   -1.20000
AFIX   0
C00S  2    0.028751    0.565452    0.685009    11.00000    0.02561    0.03439 =
         0.01817   -0.00188    0.00595    0.00303
C00T  2   -0.141033    0.306098    0.098963    11.00000    0.01918    0.03262 =
         0.02978   -0.00062    0.00196   -0.00196
AFIX  43
H00T  5   -0.247396    0.295978    0.111306    11.00000   -1.20000
AFIX   0
C00U  2    0.053165    0.513369    0.816949    11.00000    0.05643    0.05916 =
         0.02507    0.00611    0.02066    0.01263
AFIX 137
H00A  5   -0.051304    0.488453    0.826285    11.00000   -1.50000
H00C  5    0.096650    0.555574    0.891690    11.00000   -1.50000
H00F  5    0.129914    0.462449    0.818064    11.00000   -1.50000
AFIX   0
C00V  2    0.562105    0.396957    0.748530    11.00000    0.02726    0.03285 =
         0.02638    0.01545    0.00543    0.00385
AFIX  43
H00V  5    0.581191    0.333654    0.771551    11.00000   -1.20000
AFIX   0
C00W  2   -0.116007    0.750848    0.423655    11.00000    0.03327    0.02199 =
         0.03126   -0.00468    0.00240    0.01083
AFIX 137
H00J  5   -0.024766    0.789520    0.413018    11.00000   -1.50000
H00K  5   -0.189403    0.787503    0.464142    11.00000   -1.50000
H00L  5   -0.175291    0.728179    0.335468    11.00000   -1.50000
AFIX   0
C00X  2    0.499536    0.422673    0.613272    11.00000    0.02432    0.01937 =
         0.01988    0.00379    0.00703   -0.00051
AFIX  43
H00X  5    0.476070    0.376068    0.546159    11.00000   -1.20000
AFIX   0
HKLF 4


REM  20230721-_a.res in P2(1)
REM R1 =  0.0246 for    5185 Fo > 4sig(Fo)  and  0.0265 for all    5540 data
REM    300 parameters refined using      1 restraints

END

WGHT      0.0462      0.0000

REM Highest difference peak  0.349,  deepest hole -0.751,  1-sigma level  0.054
Q1    1   0.3811  0.7177  0.5963  11.00000  0.05    0.35
Q2    1   0.4807  0.5466  0.6230  11.00000  0.05    0.22
Q3    1   0.1617  0.3629  0.1203  11.00000  0.05    0.22
Q4    1   0.5198  0.7130  0.6084  11.00000  0.05    0.22
Q5    1  -0.0255  0.5571  0.8557  11.00000  0.05    0.21
Q6    1   0.4589  0.6862  0.6901  11.00000  0.05    0.20
Q7    1   0.5086  0.4694  0.5957  11.00000  0.05    0.19
Q8    1   0.1262  0.3079  0.0154  11.00000  0.05    0.19
Q9    1   0.0309  0.4465  0.8038  11.00000  0.05    0.18
Q10   1  -0.0916  0.2701  0.0594  11.00000  0.05    0.18
Q11   1   0.6876  0.7059  0.1201  11.00000  0.05    0.18
Q12   1   0.1632  0.4260  0.1915  11.00000  0.05    0.18
Q13   1   0.6293  0.6432  0.1197  11.00000  0.05    0.18
Q14   1   0.4016  0.7565  0.6704  11.00000  0.05    0.17
Q15   1   0.7235  0.5982  0.9148  11.00000  0.05    0.17
Q16   1   0.2377  0.4857  0.2956  11.00000  0.05    0.17
Q17   1   0.5228  0.6554  0.9425  11.00000  0.05    0.16
Q18   1   0.1855  0.5533  0.8782  11.00000  0.05    0.16
Q19   1   0.2369  0.5390  0.8964  11.00000  0.05    0.16
Q20   1   0.4928  0.5716  0.7458  11.00000  0.05    0.16
;
_shelx_res_checksum              48083
_shelx_hkl_file                  
;
   0 -17   6  167.84    5.83
   0 -17   7   35.55    4.72
   0 -16   5   25.97    4.16
   0 -16   6  168.15    5.68
   0 -16   7  204.89    6.10
   0 -15   4   39.57    3.93
   0 -15   5  105.57    4.66
   0 -15   6   96.83    4.91
   0 -15   7   42.35    4.36
   0 -14   4  425.84    6.68
   0 -14   5    3.66    3.38
   0 -14   6  161.65    5.37
   0 -14   7  536.81    8.16
   0 -14   8   44.31    4.24
   0 -14   9   12.81    4.29
   0 -13   3   56.20    3.52
   0 -13   4  163.92    4.57
   0 -13   5  387.00    6.62
   0 -13   6  318.67    6.00
   0 -13   7   12.47    3.48
   0 -13   8  239.01    5.65
   0 -13   9  216.27    6.12
   0 -13  10   38.82    4.75
   0 -12  -2  362.92    3.92
   0 -12   2  336.64    5.23
   0 -12   3   78.16    3.32
   0 -12   4  898.40    9.19
   0 -12   5   64.23    3.40
   0 -12   6   46.50    3.72
   0 -12   7   68.27    3.86
   0 -12   8  106.14    4.40
   0 -12   9   17.23    4.03
   0 -12  10   93.27    5.03
   0 -11  -1  603.95    5.29
   0 -11   2  607.81    6.81
   0 -11  -2  617.06    5.16
   0 -11  -3  496.71    4.18
   0 -11   3  554.78    6.50
   0 -11   4   83.83    3.27
   0 -11   5 1402.10   11.78
   0 -11   6  385.00    6.05
   0 -11   7   37.48    3.52
   0 -11   8  132.77    4.60
   0 -11   9  244.73    5.67
   0 -11  10   54.54    4.53
   0 -11  11   14.23    4.21
   0 -10  -1  683.37    5.46
   0 -10  -2  247.85    2.90
   0 -10   2  237.30    4.11
   0 -10  -3  580.89    4.66
   0 -10   3  572.34    6.55
   0 -10  -4  932.39    6.44
   0 -10   4  942.87    8.59
   0 -10   5  248.50    4.64
   0 -10   6  443.56    6.05
   0 -10   7  534.32    6.95
   0 -10   8  207.46    5.07
   0 -10  10  215.94    5.44
   0 -10  11  117.03    5.28
   0  -9   0    0.57    1.27
   0  -9   1  408.30    4.81
   0  -9  -1  455.69    4.05
   0  -9  -2  810.63    5.73
   0  -9   2  766.63    7.14
   0  -9   3  211.26    3.68
   0  -9  -3  219.69    2.56
   0  -9  -4  316.71    3.15
   0  -9   4  296.78    4.46
   0  -9   5  358.17    5.04
   0  -9  -5  354.97    3.55
   0  -9   6  667.42    7.21
   0  -9   7  162.95    4.12
   0  -9   8   85.37    3.79
   0  -9  10   12.39    3.64
   0  -9  11  156.97    5.29
   0  -9  12  182.37    5.86
   0  -8   0  458.57    4.03
   0  -8   1  495.57    5.13
   0  -8  -1  487.87    4.07
   0  -8  -2   84.37    1.63
   0  -8   2   82.27    2.36
   0  -8  -3 1541.67   11.12
   0  -8  -3 1616.29    9.34
   0  -8  -4  332.91    3.14
   0  -8   4  338.03    4.38
   0  -8  -5   61.26    1.69
   0  -8   5   62.85    2.65
   0  -8   6  216.02    4.08
   0  -8  -6  212.91    2.99
   0  -8   7 1862.19   13.56
   0  -8   8  117.00    3.92
   0  -8   9   30.80    3.44
   0  -8  10  126.96    4.69
   0  -8  11   36.80    4.20
   0  -8  12  110.86    5.29
   0  -7   0    0.90    0.96
   0  -7   1 2365.94   14.03
   0  -7  -1 2232.50   12.54
   0  -7  -2 1862.15   10.55
   0  -7  -2 1851.64   12.05
   0  -7  -3  122.48    2.67
   0  -7   3  126.34    2.54
   0  -7  -3  130.87    1.87
   0  -7   4  939.89    7.67
   0  -7  -4  961.44    6.30
   0  -7   5 2345.64   15.29
   0  -7  -5 2348.57   13.62
   0  -7   6  943.79    8.34
   0  -7  -6  962.00    7.13
   0  -7  -7  187.14    3.12
   0  -7   7  190.75    4.09
   0  -7   8  188.20    4.55
   0  -7   9  175.67    4.64
   0  -7  10  134.34    4.60
   0  -7  11    5.39    3.94
   0  -7  12   14.72    4.36
   0  -7  13   41.91    5.04
   0  -6   0 2538.14   14.07
   0  -6   1 1032.85    7.22
   0  -6  -1  897.69    5.91
   0  -6   2   35.98    1.47
   0  -6  -2   37.78    1.01
   0  -6   3 1024.85    7.53
   0  -6  -3 1005.47    6.34
   0  -6  -4 2004.12   11.34
   0  -6   4 1935.89   12.52
   0  -6   5  257.12    3.74
   0  -6  -5  235.23    2.81
   0  -6  -6  534.68    4.87
   0  -6   6  513.73    5.77
   0  -6   7  351.92    5.03
   0  -6  -7  365.47    4.36
   0  -6   8  205.15    4.43
   0  -6   9   59.37    3.45
   0  -6  10  173.03    4.65
   0  -6  11   76.42    4.36
   0  -6  12    1.41    4.06
   0  -6  13  161.36    6.00
   0  -5   0    1.00    0.60
   0  -5   1 2984.65   16.69
   0  -5  -1 2935.22   16.75
   0  -5  -2  932.33    5.59
   0  -5  -2  917.19    6.66
   0  -5  -3  756.20    4.95
   0  -5   3  746.25    5.75
   0  -5   4  595.42    5.55
   0  -5   4  601.53    5.25
   0  -5  -5  613.17    4.93
   0  -5   5  600.60    5.76
   0  -5  -6  162.27    2.62
   0  -5   6  170.46    3.26
   0  -5   7   95.77    3.36
   0  -5   7  101.67    2.97
   0  -5   8   34.24    2.67
   0  -5  -8   40.03    2.35
   0  -5   8   34.96    2.87
   0  -5   9  732.13    7.93
   0  -5   9  805.82    8.56
   0  -5  10   58.62    3.50
   0  -5  11   97.86    4.28
   0  -5  12  114.83    4.81
   0  -5  13   55.73    4.96
   0  -4   0 1267.12    7.78
   0  -4   0 1314.40    7.43
   0  -4  -1 1890.62   10.99
   0  -4  -1 1904.48   10.16
   0  -4   1 1899.78   10.82
   0  -4  -2 1038.93    5.92
   0  -4   2 1032.10    6.60
   0  -4   3 2471.90   14.11
   0  -4  -3 2469.15   13.24
   0  -4   4 1524.05    9.98
   0  -4  -4 1533.50    9.13
   0  -4  -5 1282.10    8.29
   0  -4   5 1258.11    8.88
   0  -4  -5 1253.18    9.21
   0  -4  -6  243.47    3.20
   0  -4   6  234.79    3.57
   0  -4   7  323.12    4.78
   0  -4  -7  320.08    4.08
   0  -4   8  840.71    8.13
   0  -4   8  855.97    8.31
   0  -4  -8  837.07    7.43
   0  -4   9  191.91    4.63
   0  -4   9  225.91    5.02
   0  -4  10  461.72    6.78
   0  -4  10  445.18    6.45
   0  -4  11  169.58    5.06
   0  -4  12   33.09    4.18
   0  -4  13    7.42    3.87
   0  -3   0    0.58    0.44
   0  -3   0    1.09    0.50
   0  -3  -1   49.72    0.71
   0  -3  -1   51.23    1.09
   0  -3   2 9991.39   50.07
   0  -3   2 9999.00   49.88
   0  -3   3   24.95    1.08
   0  -3  -3   14.45    0.79
   0  -3  -4 1033.37    6.62
   0  -3   4 1009.06    7.13
   0  -3  -5  972.66    6.74
   0  -3  -5  981.32    7.64
   0  -3   6 1130.65    8.72
   0  -3  -6 1140.84    8.13
   0  -3   7  232.75    3.93
   0  -3  -7  236.66    3.59
   0  -3   8 1343.27   10.68
   0  -3   8 1313.45   10.49
   0  -3   9 1036.09    9.58
   0  -3   9 1104.54    9.88
   0  -3  10  222.68    4.87
   0  -3  10  260.69    5.36
   0  -3  11    9.74    3.39
   0  -3  11    8.45    3.39
   0  -3  12  153.41    5.17
   0  -3  13   79.63    4.95
   0  -2   0 1885.39    9.98
   0  -2   0 1908.90    9.72
   0  -2   1 5605.78   28.02
   0  -2   2 2372.89   13.01
   0  -2  -2 2448.24   12.61
   0  -2  -3 4002.10   21.06
   0  -2   3 4159.61   21.52
   0  -2  -4   99.15    1.95
   0  -2   4   95.29    1.93
   0  -2   5  164.44    2.73
   0  -2  -5  163.41    2.75
   0  -2  -6 1254.23    8.80
   0  -2  -6 1205.02    9.11
   0  -2   6 1194.46    9.03
   0  -2   6 1258.14    9.14
   0  -2   7 1045.44    8.54
   0  -2  -7 1040.99    8.12
   0  -2   8  451.41    5.60
   0  -2   8  417.27    5.33
   0  -2   9   59.82    2.87
   0  -2   9   71.98    3.31
   0  -2  10   75.23    3.76
   0  -2  10   69.30    3.77
   0  -2  11  469.03    7.37
   0  -2  11  469.84    6.95
   0  -2  12   32.39    4.08
   0  -2  12   33.17    3.96
   0  -2  13   98.34    5.21
   0  -1  -1 3144.88   15.06
   0  -1   1 2822.51   15.30
   0  -1   2 1077.11    6.45
   0  -1  -2 1183.16    6.43
   0  -1  -3 1680.43    9.47
   0  -1  -3 1675.39    9.83
   0  -1   3 1658.78    9.63
   0  -1  -4 1094.81    7.22
   0  -1   4 1079.11    7.36
   0  -1   4 1104.34    7.40
   0  -1   5 2565.49   14.98
   0  -1   5 2577.28   15.22
   0  -1  -6  637.23    5.94
   0  -1   6  653.05    5.87
   0  -1   6  643.09    5.88
   0  -1   7  131.06    3.04
   0  -1  -7  126.68    2.97
   0  -1   8  428.04    5.52
   0  -1   8  434.07    5.47
   0  -1   9  294.11    4.83
   0  -1  10   68.56    3.62
   0  -1  10   70.05    3.69
   0  -1  11   39.78    3.81
   0  -1  11   31.27    3.36
   0  -1  12  100.69    4.59
   0  -1  12   93.14    4.68
   0  -1  13   87.63    5.31
   0   0   1    7.33    0.32
   0   0  -1 2271.13    3.51
   0   0   2  594.34    3.92
   0   0  -2  607.68    3.89
   0   0   3  864.60    5.83
   0   0  -3  857.35    5.84
   0   0   4 2817.13   15.73
   0   0  -4 2848.19   15.99
   0   0  -5 1426.32    9.30
   0   0  -5 1358.91    9.23
   0   0   5 1388.67    9.04
   0   0   5 1320.30    9.11
   0   0  -6  514.45    5.24
   0   0   6  512.88    5.03
   0   0  -6  499.99    4.97
   0   0   7  392.12    4.93
   0   0   7  405.46    4.72
   0   0   8  412.64    5.16
   0   0   8  388.55    5.37
   0   0   9    0.46    2.43
   0   0   9    2.05    2.56
   0   0  10  526.40    6.45
   0   0  10  528.52    7.03
   0   0  11   47.34    3.81
   0   0  11   47.09    3.75
   0   0  12  147.22    4.98
   0   0  12  134.85    5.05
   0   0  13    7.66    3.65
   0   1   1 3055.97   15.21
   0   1   2  952.54    5.50
   0   1  -2  965.53    5.72
   0   1   2  956.77    5.82
   0   1  -3 1800.17   10.19
   0   1   3 1807.95    9.88
   0   1   4 1095.79    7.14
   0   1  -4 1107.91    7.44
   0   1   5 2536.08   15.22
   0   1  -5 2555.08   15.19
   0   1  -5 2600.77   15.21
   0   1   5 2490.88   14.67
   0   1  -6  681.09    6.05
   0   1   6  677.47    5.75
   0   1  -6  667.05    5.99
   0   1   6  673.85    6.14
   0   1   7  133.04    2.82
   0   1   7  127.51    3.18
   0   1   8  497.25    5.55
   0   1   8  497.15    6.16
   0   1   9  437.02    5.99
   0   1   9  463.24    5.83
   0   1  10   71.74    3.88
   0   1  10   70.66    3.43
   0   1  11   46.81    3.67
   0   1  11   55.77    3.51
   0   1  12   67.65    4.27
   0   1  12   74.69    4.33
   0   1  13  116.95    5.47
   0   1  13  116.91    4.70
   0   2   0 1697.02    8.93
   0   2   1 5388.15   26.81
   0   2  -1 5492.87   27.23
   0   2  -2 2297.46   12.37
   0   2   2 2304.56   12.04
   0   2   3 4019.81   21.55
   0   2   3 4064.15   20.86
   0   2  -3 4046.40   21.31
   0   2  -3 4013.96   21.51
   0   2   4   77.17    1.75
   0   2  -4   81.21    1.80
   0   2   4   80.11    1.52
   0   2   5  194.99    3.01
   0   2  -5  186.38    2.85
   0   2   5  188.69    2.56
   0   2  -5  184.75    2.96
   0   2  -6 1146.51    8.59
   0   2   6 1160.62    8.87
   0   2  -6 1170.16    8.92
   0   2   6 1166.59    8.17
   0   2   7 1001.47    7.78
   0   2   7  971.55    8.36
   0   2   8  488.22    6.10
   0   2   8  454.48    5.29
   0   2   9   62.94    3.41
   0   2   9   61.00    2.97
   0   2  10  108.96    4.25
   0   2  10  102.38    3.52
   0   2  11  466.22    6.36
   0   2  11  460.94    7.19
   0   2  12   43.95    3.89
   0   2  12   40.37    4.15
   0   2 -13   93.68    5.34
   0   2  13   91.66    4.73
   0   3   0    0.47    0.41
   0   3   1   59.29    0.80
   0   3  -1   58.38    1.03
   0   3  -2 9831.06   49.13
   0   3   3   49.83    1.02
   0   3  -3   51.69    1.34
   0   3   4 1016.91    7.31
   0   3  -4 1015.59    7.07
   0   3   4 1029.42    6.52
   0   3   5  902.55    6.33
   0   3   5  884.51    7.07
   0   3  -5  892.31    6.87
   0   3  -5  898.83    7.12
   0   3   6 1088.56    8.78
   0   3   6 1079.87    7.71
   0   3   7  220.77    3.28
   0   3   7  216.60    3.89
   0   3   8 1273.97   10.39
   0   3   8 1211.13    9.16
   0   3   9 1077.83    8.81
   0   3   9 1089.84   10.06
   0   3  10  312.88    5.20
   0   3  10  279.97    5.43
   0   3  11   16.36    3.88
   0   3 -12  168.26    5.92
   0   3  12  164.04    4.64
   0   3  12  158.09    5.45
   0   3 -13   98.58    5.78
   0   3  13   73.92    4.84
   0   4   0 1286.28    7.43
   0   4   0 1284.98    7.81
   0   4   1 1919.39   10.31
   0   4  -1 1940.46   10.86
   0   4  -1 1921.82   10.74
   0   4  -1 1916.59   10.95
   0   4  -2  914.97    6.55
   0   4  -2  915.40    6.21
   0   4   3 2630.97   14.26
   0   4  -3 2822.90   15.11
   0   4  -4 1736.16   10.54
   0   4   4 1695.41    9.80
   0   4  -5 1384.81    9.33
   0   4   5 1390.96    8.71
   0   4  -6  238.67    3.60
   0   4   6  239.92    3.09
   0   4   7  291.22    3.75
   0   4   7  282.51    4.49
   0   4   8  739.71    6.52
   0   4   8  713.01    7.52
   0   4   9  218.30    3.98
   0   4   9  216.80    4.72
   0   4  10  351.52    6.37
   0   4  10  347.05    5.13
   0   4  11  182.41    5.37
   0   4 -11  196.65    5.80
   0   4  11  185.24    4.51
   0   4 -12   31.89    4.66
   0   4  12   26.78    3.61
   0   4  12   24.64    4.45
   0   4  13   20.08    4.81
   0   5   0    0.51    0.78
   0   5   0    0.57    0.65
   0   5   0    0.90    0.78
   0   5  -1 2908.36   16.14
   0   5  -1 2999.59   15.92
   0   5   1 2840.11   16.53
   0   5  -1 3050.90   16.25
   0   5   1 2959.39   15.61
   0   5   2 1119.47    6.48
   0   5  -2 1095.78    7.14
   0   5  -3  592.72    5.39
   0   5  -3  597.48    5.04
   0   5  -4  648.28    5.34
   0   5   4  619.98    4.53
   0   5   5  556.71    5.63
   0   5  -5  555.76    5.13
   0   5   6  151.48    2.51
   0   5   6  147.40    3.32
   0   5   7  107.41    2.41
   0   5   7  103.04    3.12
   0   5   8   41.66    2.29
   0   5   8   38.15    2.92
   0   5   9  702.79    8.28
   0   5   9  679.42    6.57
   0   5  10   46.58    2.93
   0   5 -10   51.63    4.16
   0   5  10   43.81    3.79
   0   5  11   98.03    3.78
   0   5  11   91.27    4.72
   0   5  12  130.79    5.46
   0   5 -12  134.63    5.67
   0   6   0 2705.93   15.00
   0   6   0 2733.09   15.67
   0   6   0 2717.29   15.44
   0   6   1  977.38    7.02
   0   6  -1  968.53    6.77
   0   6  -1 1029.36    6.95
   0   6  -1  940.26    6.39
   0   6   1  993.69    7.20
   0   6   1  989.10    6.31
   0   6  -2   57.54    1.61
   0   6  -2   49.51    1.65
   0   6   2   57.80    1.18
   0   6  -2   51.45    1.52
   0   6  -3 1031.84    7.46
   0   6   3 1043.94    6.47
   0   6  -4 1864.24   12.12
   0   6   4 1835.22   10.64
   0   6  -4 1817.58   11.51
   0   6  -4 1877.63   12.66
   0   6   5  251.80    2.87
   0   6   5  247.37    3.88
   0   6  -6  545.13    5.54
   0   6   6  538.16    4.76
   0   6  -7  222.64    4.66
   0   6   7  215.57    4.27
   0   6   7  220.57    3.10
   0   6   8  310.57    5.30
   0   6   8  320.77    4.14
   0   6   9   78.60    3.88
   0   6   9   77.07    2.77
   0   6  10  171.39    3.79
   0   6  10  172.78    5.20
   0   6 -11   87.40    4.85
   0   6  11   79.03    4.74
   0   6 -12    3.09    4.78
   0   6  12    1.01    4.37
   0   7   0    1.45    1.22
   0   7   0    0.38    1.04
   0   7   0    0.24    1.14
   0   7   1 2072.60   12.08
   0   7  -1 2078.78   12.70
   0   7   1 2084.78   13.00
   0   7  -1 2108.02   12.81
   0   7  -2 1583.73   10.05
   0   7   2 1522.28   10.62
   0   7  -2 1577.87   10.19
   0   7   2 1593.42    9.31
   0   7  -2 1518.18   10.46
   0   7  -3   99.74    2.30
   0   7  -3   94.73    2.54
   0   7   3   93.96    1.57
   0   7  -4  954.53    8.28
   0   7  -4  948.42    7.69
   0   7  -5 2647.69   15.74
   0   7  -5 2668.88   17.08
   0   7   6  826.89    8.02
   0   7   6  859.77    6.37
   0   7   7  213.76    4.46
   0   7   7  192.31    2.91
   0   7   8  122.19    3.97
   0   7  -8  122.36    4.41
   0   7   8  132.01    2.88
   0   7   9  213.69    3.75
   0   7  -9  212.72    5.32
   0   7   9  210.55    5.24
   0   7 -10  121.24    5.29
   0   7  10  119.35    4.86
   0   7 -11   15.70    4.60
   0   7  11   16.03    4.14
   0   7  12   28.38    4.86
   0   7 -12   30.05    5.19
   0   8   0  539.32    5.38
   0   8   0  540.85    4.77
   0   8  -1  364.47    3.92
   0   8  -1  379.46    4.06
   0   8   1  374.93    4.47
   0   8   1  368.69    4.25
   0   8   1  359.97    3.56
   0   8  -1  380.44    3.77
   0   8   2   80.59    2.35
   0   8  -2   81.15    2.11
   0   8  -2   79.76    2.05
   0   8   2   79.62    2.29
   0   8  -2   72.62    2.16
   0   8   3 1474.85   11.08
   0   8   3 1554.13    9.34
   0   8  -3 1529.75   11.14
   0   8  -3 1593.31   10.55
   0   8  -3 1617.31   10.58
   0   8  -4  332.34    4.12
   0   8  -4  313.89    4.64
   0   8   5   93.02    1.94
   0   8  -5  101.34    3.32
   0   8   6  302.19    3.32
   0   8  -6  306.13    5.21
   0   8   7 1973.37   12.02
   0   8   7 1923.18   14.59
   0   8   8  137.17    2.86
   0   8   8  137.95    4.26
   0   8   9   30.29    2.45
   0   8   9   29.84    3.80
   0   8 -10  167.85    5.76
   0   8  10  153.63    5.06
   0   8  11   65.84    4.87
   0   8 -11   74.26    5.38
   0   8  12   94.66    5.62
   0   9   0    0.30    1.45
   0   9   0    0.63    1.38
   0   9  -1  342.41    4.15
   0   9  -1  351.33    4.20
   0   9  -1  346.88    3.75
   0   9   1  362.19    4.37
   0   9   1  357.44    4.62
   0   9   1  356.61    3.73
   0   9  -2  871.17    7.41
   0   9   2  845.69    6.16
   0   9   2  854.70    7.29
   0   9   2  884.93    7.73
   0   9  -2  890.82    6.92
   0   9  -2  863.51    6.94
   0   9  -3  240.71    3.52
   0   9  -3  211.52    3.60
   0   9   3  236.84    2.74
   0   9  -3  255.06    3.67
   0   9   3  218.95    3.86
   0   9   4  276.58    2.94
   0   9  -4  267.99    4.49
   0   9  -5  181.25    4.17
   0   9   5  185.80    2.58
   0   9  -6  955.68    9.55
   0   9   6  906.44    6.57
   0   9  -7  184.96    5.14
   0   9   7  175.52    2.95
   0   9   8   95.17    4.17
   0   9   8   87.00    2.42
   0   9  -8   93.41    4.65
   0   9   9   92.06    4.36
   0   9  10   30.96    4.26
   0   9  11  171.57    5.86
   0   9 -11  207.09    6.77
   0  10   0  924.82    8.29
   0  10   0  887.34    7.15
   0  10   1  666.92    6.78
   0  10  -1  672.06    5.68
   0  10   1  677.39    5.70
   0  10  -1  709.00    6.53
   0  10  -1  665.19    6.19
   0  10  -1  703.27    6.88
   0  10   2  213.25    3.95
   0  10  -2  210.27    3.40
   0  10  -2  213.49    3.71
   0  10   2  223.97    2.97
   0  10   3  640.99    6.91
   0  10   3  647.70    5.19
   0  10   4  853.69    6.14
   0  10   4  846.46    8.26
   0  10  -5  301.67    5.27
   0  10   5  300.09    3.31
   0  10   6  329.50    3.53
   0  10  -6  359.14    6.13
   0  10   7  460.82    4.43
   0  10  -7  482.30    7.12
   0  10  -8  165.70    5.31
   0  10   8  151.22    4.65
   0  10   9   67.64    4.51
   0  10  -9   68.28    4.84
   0  10  10  227.91    6.00
   0  10  11  128.19    5.73
   0  11   0    0.46    1.68
   0  11   0    2.71    1.44
   0  11   0    0.40    2.14
   0  11  -1  560.69    6.41
   0  11  -1  563.07    5.88
   0  11   1  595.36    5.46
   0  11  -1  566.73    5.32
   0  11   1  599.11    6.80
   0  11   2  615.22    6.89
   0  11  -2  627.03    6.54
   0  11  -2  607.81    5.84
   0  11   3  526.72    4.68
   0  11   3  513.40    6.41
   0  11  -3  517.08    6.32
   0  11   4  136.01    3.90
   0  11   4  134.20    2.33
   0  11  -4  130.39    3.86
   0  11   5 1327.00   11.59
   0  11   5 1337.47    8.49
   0  11   6  350.52    3.67
   0  11  -6  366.58    6.38
   0  11  -7   24.96    3.72
   0  11  -8  219.92    6.05
   0  11   8  182.54    5.43
   0  11  -9  352.84    7.44
   0  11 -10   67.23    5.47
   0  11  10   59.70    4.88
   0  12   0  337.52    5.42
   0  12   0  326.60    3.99
   0  12  -1   87.63    2.56
   0  12  -1   94.32    3.38
   0  12   1   87.64    3.44
   0  12  -1   95.70    3.01
   0  12   1   89.37    2.51
   0  12   2  372.74    4.17
   0  12  -2  363.60    5.09
   0  12   3   73.01    3.29
   0  12  -3   68.55    3.18
   0  12   3   73.97    2.15
   0  12   4  894.80    9.10
   0  12  -4  906.66    9.21
   0  12   4  922.47    6.73
   0  12  -5   43.30    3.58
   0  12   5   45.08    3.58
   0  12  -6   82.19    4.06
   0  12   6   88.32    4.09
   0  12  -7   78.90    4.48
   0  12  -8  137.27    5.45
   0  12  -9    8.80    4.70
   0  12   9    8.04    4.26
   0  12  10  109.44    5.46
   0  12 -10  123.06    6.13
   0  13   0    0.28    1.82
   0  13   0    0.52    1.98
   0  13   0    0.60    2.79
   0  13  -1  442.28    6.46
   0  13   1  417.94    4.80
   0  13  -1  417.60    5.39
   0  13   1  396.86    4.37
   0  13   1  424.07    6.16
   0  13  -2  754.56    7.68
   0  13   2  798.87    6.73
   0  13  -2  873.61    9.13
   0  13   2  826.10    8.89
   0  13  -3   78.58    3.53
   0  13   3   72.29    2.32
   0  13   3   72.57    3.65
   0  13  -4  143.56    4.53
   0  13   4  141.85    4.22
   0  13   5  413.94    6.84
   0  13  -5  387.56    6.70
   0  13  -6  294.54    6.34
   0  13   6  275.29    5.85
   0  13  -7   16.05    4.38
   0  13  -8  252.85    6.59
   0  13  -9  178.17    6.21
   0  14   0  410.99    5.34
   0  14   0  453.92    6.92
   0  14  -1  383.68    5.54
   0  14   1  387.76    6.57
   0  14  -1  385.12    6.26
   0  14  -2  225.26    5.16
   0  14   2  235.96    5.23
   0  14   2  227.01    3.69
   0  14  -2  229.96    4.86
   0  14  -3  847.74    9.03
   0  14   3  928.02   10.01
   0  14  -4  444.32    6.98
   0  14   4  442.63    6.88
   0  14  -5    3.65    3.73
   0  14   5    2.34    3.57
   0  14  -6  192.53    5.74
   0  14   6  187.36    5.32
   0  14  -7  582.73    8.93
   0  14   7  535.27    8.33
   0  14  -8   52.26    5.16
   0  14  -9   18.81    5.10
   0  15   0    3.11    3.42
   0  15   0    0.79    2.62
   0  15   1  165.39    3.94
   0  15  -1  164.56    5.05
   0  15   1  171.08    5.14
   0  15   2  604.36    8.33
   0  15  -2  592.99    7.46
   0  15  -2  584.59    8.05
   0  15   3  139.75    4.85
   0  15  -3  149.77    4.99
   0  15  -3  145.89    4.50
   0  15   4   47.18    3.98
   0  15  -4   44.11    3.86
   0  15   5   62.04    4.64
   0  15  -5   59.53    4.29
   0  15  -6   92.20    5.25
   0  15   6   80.02    4.71
   0  15   7   49.86    4.71
   0  15  -7   50.45    5.21
   0  15   8   83.87    5.64
   0  16   0  612.08    8.46
   0  16   0  615.81    7.15
   0  16  -1  160.71    4.28
   0  16  -1  177.69    5.44
   0  16   1  165.51    5.32
   0  16  -2  111.11    4.28
   0  16   2  111.83    4.85
   0  16  -2  114.63    4.97
   0  16  -3  171.82    5.40
   0  16  -3  170.75    5.21
   0  16   3  170.65    5.49
   0  16   4  324.67    6.85
   0  16  -4  331.55    6.72
   0  16   5   21.21    4.64
   0  16  -5   22.09    4.10
   0  16   6  138.50    5.52
   0  16  -7  224.26    6.55
   0  16   7  225.02    6.54
   0  17   0    1.20    4.05
   0  17  -1  209.48    6.11
   0  17   1  210.22    5.93
   0  17  -2  369.16    6.53
   0  17  -2  357.96    7.05
   0  17   2  361.78    7.19
   0  17  -3  139.40    5.53
   0  17   3  128.45    5.53
   0  17  -3  129.59    5.03
   0  17   4   89.63    5.12
   0  17  -4   79.34    5.16
   0  17  -5  379.91    7.46
   0  17  -5  392.98    7.54
   0  17   6  180.05    6.15
   0  17  -6  178.77    6.10
   0  17  -7   29.97    5.62
   0  18   0  143.08    5.75
   0  18   1  100.60    5.24
   0  18  -1  106.90    5.34
   0  18   2    2.28    4.28
   0  18  -2    2.71    4.37
   0  18   3   81.49    5.41
   0  18  -3   76.45    5.22
   0  18   4  103.22    5.62
   0  18  -4   97.03    5.22
   0  18  -4   97.92    5.46
   0  18  -5   13.05    4.55
   0  18  -5    9.93    4.85
   0  18  -6   84.85    5.71
   0  18  -6   73.72    5.14
   0  19   0    2.59    4.57
   0  19   1  129.41    5.94
   0  19  -1  129.52    6.13
   0  19   2  106.22    5.53
   0  19  -2  107.01    5.71
   0  19  -4   58.01    5.57
   1 -17   5  182.87    6.36
   1 -17   6   57.80    5.28
  -1 -16   6  139.69    4.92
   1 -16   4  214.14    6.15
   1 -16   5  214.96    6.20
   1 -16   6   33.86    4.67
   1 -16   7   60.02    5.28
  -1 -15   7   14.97    3.70
  -1 -15   6   37.66    4.09
  -1 -15   5  229.97    5.18
   1 -15   3  385.73    6.92
   1 -15   4    3.52    3.68
   1 -15   5  180.06    5.77
   1 -15   6  196.34    6.12
   1 -15   7   14.80    4.66
   1 -15   8   16.51    4.58
  -1 -14   8   27.69    3.93
  -1 -14   7  175.55    5.36
  -1 -14   6  158.39    4.83
  -1 -14   5   64.09    3.79
   1 -14   3  265.22    5.79
   1 -14   4  172.46    5.24
   1 -14   5  124.59    5.29
   1 -14   6  262.19    6.38
   1 -14   7  306.77    6.70
   1 -14   8  140.94    5.67
   1 -14   9   42.00    4.88
  -1 -13   8  107.96    4.35
  -1 -13   7   21.82    3.42
  -1 -13   6  453.76    6.63
  -1 -13   5  151.09    4.38
  -1 -13   4  261.21    4.96
   1 -13   2  442.98    6.76
   1 -13   3  391.54    6.52
   1 -13   4   96.64    4.28
   1 -13   5  129.68    4.50
   1 -13   6  354.79    6.72
   1 -13   7  225.36    5.71
   1 -13   8  189.32    5.97
   1 -13   9  323.17    7.07
   1 -13  10   89.44    5.45
  -1 -12   9   64.94    3.95
  -1 -12   8  102.32    4.18
  -1 -12   7  377.15    6.13
  -1 -12   6  708.71    7.85
  -1 -12   5   62.50    3.26
  -1 -12   4   63.64    3.10
   1 -12  -3  765.05    6.41
   1 -12  -2   10.65    1.75
   1 -12  -1  131.20    2.93
   1 -12   2  356.11    5.60
   1 -12   3  220.23    5.12
   1 -12   4  823.21    9.07
   1 -12   5  277.62    5.64
   1 -12   6   51.29    3.92
   1 -12   7  152.56    4.94
   1 -12   8  304.01    6.46
   1 -12   9   81.60    5.14
   1 -12  10   34.33    5.20
  -1 -11  10   67.17    4.18
  -1 -11   9  360.18    6.14
  -1 -11   8  314.61    5.48
  -1 -11   7   63.02    3.37
  -1 -11   6  395.08    5.74
  -1 -11   5  593.95    6.75
   1 -11  -4  333.29    3.85
  -1 -11   4  336.62    4.90
  -1 -11   3  115.61    3.27
   1 -11  -3  117.68    2.59
   1 -11  -2  927.78    7.12
   1 -11  -1  436.56    4.77
   1 -11   0  300.07    4.01
   1 -11   1  163.90    3.86
   1 -11   2  648.43    7.39
   1 -11   3  459.47    6.38
   1 -11   4   81.25    3.63
   1 -11   5  376.68    6.05
   1 -11   6   71.66    3.85
   1 -11   7   39.25    3.73
   1 -11   8  164.97    5.19
   1 -11   9  202.75    5.80
   1 -11  10   67.30    5.08
   1 -11  11    6.28    5.02
  -1 -10  10   61.05    3.66
  -1 -10   9  202.10    4.83
  -1 -10   8  108.73    4.04
  -1 -10   7  192.77    4.25
  -1 -10   6  407.99    5.54
   1 -10  -5   37.05    1.94
  -1 -10   5   39.83    2.60
   1 -10  -4  732.11    6.10
  -1 -10   4  755.74    7.38
  -1 -10   3 1682.15   11.82
   1 -10  -3 1641.77   10.58
   1 -10  -2   19.88    1.69
   1 -10  -1  325.32    3.83
   1 -10   0 1512.64   10.34
   1 -10   1 1027.83    9.00
   1 -10   1 1017.07    8.20
   1 -10   2  198.99    4.01
   1 -10   3 1403.82   11.38
  -1 -10  -3 1437.54    8.10
  -1 -10  -4  545.15    3.66
   1 -10   4  564.82    6.75
   1 -10   5  214.89    4.49
   1 -10   6  166.82    4.56
   1 -10   7  293.37    5.75
   1 -10   8  376.21    6.62
   1 -10   9  207.55    5.54
   1 -10  10   68.30    4.92
   1 -10  11   56.72    4.85
  -1  -9  11  217.42    5.35
  -1  -9  10   74.51    4.20
  -1  -9   9  386.14    6.16
  -1  -9   8  318.64    5.05
  -1  -9   7  539.04    6.31
  -1  -9   6    9.74    2.27
   1  -9  -6    7.16    1.70
  -1  -9   5 1034.68    8.71
   1  -9  -5 1019.00    7.65
  -1  -9   4  257.91    3.92
   1  -9  -4  263.95    3.27
  -1  -9   3  151.90    3.20
   1  -9  -3  138.04    2.41
  -1  -9   2 1323.27    9.63
   1  -9  -2 1319.24    8.75
   1  -9  -1 2178.78   13.26
   1  -9   0  200.20    3.00
   1  -9   1  705.51    6.79
   1  -9   1  675.13    6.00
  -1  -9  -2 1207.95    9.49
   1  -9   2 1195.83    9.73
   1  -9   3  280.50    4.41
  -1  -9  -3  293.51    2.35
   1  -9   4   96.30    3.23
  -1  -9  -4   93.30    1.27
   1  -9   5 1009.66    9.25
   1  -9   6  545.01    6.82
   1  -9   7   86.26    3.95
   1  -9   8  138.54    4.42
   1  -9   9  457.51    7.03
   1  -9  10  110.08    4.97
   1  -9  11   18.78    4.37
  -1  -8  10  208.32    4.68
  -1  -8   9   85.46    3.79
  -1  -8   8  132.47    3.51
   1  -8  -7  762.21    6.66
  -1  -8   7  786.82    7.48
  -1  -8   6  335.40    4.68
   1  -8  -6  322.92    4.01
  -1  -8   5  142.72    2.99
   1  -8  -5  133.20    2.49
  -1  -8   4  554.01    5.46
   1  -8  -4  565.16    5.07
  -1  -8   3 1254.65    9.00
   1  -8  -3 1211.98    8.20
  -1  -8   2  829.34    6.71
   1  -8  -2  834.27    6.12
   1  -8  -1  206.96    2.84
   1  -8   0 1876.95   12.66
   1  -8   0 1876.72   11.64
   1  -8   1  441.11    5.09
   1  -8   1  417.01    4.38
  -1  -8  -2   89.50    1.24
   1  -8   2   94.40    2.66
  -1  -8  -3 1225.45    6.83
  -1  -8  -3 1225.79    9.52
   1  -8   4  568.58    6.28
  -1  -8  -4  583.79    3.87
  -1  -8  -5 1001.61    6.32
   1  -8   5 1048.11    9.02
   1  -8   6  236.77    4.43
   1  -8   7  252.81    5.14
   1  -8   8  243.64    5.23
   1  -8   9   36.04    3.94
   1  -8  10   43.75    4.40
   1  -8  11  150.91    5.71
   1  -8  12   59.30    5.14
  -1  -7  12   60.49    4.79
  -1  -7  11   22.56    3.53
  -1  -7   9  208.75    4.65
  -1  -7   8  911.22    9.15
  -1  -7   8  894.97    8.38
  -1  -7   7  305.79    4.46
   1  -7  -7  320.70    4.23
   1  -7  -6  509.14    5.05
  -1  -7   6  507.54    5.94
  -1  -7   5 2318.17   14.62
   1  -7  -5 2359.02   14.11
  -1  -7   4  866.58    6.80
   1  -7  -4  864.71    6.34
  -1  -7   4  888.19    7.18
   1  -7  -4  863.13    7.60
   1  -7  -3  749.82    5.70
  -1  -7   3  767.41    6.10
  -1  -7   2 1149.29    8.13
   1  -7  -2 1210.20    7.86
   1  -7  -1 1978.09   11.74
   1  -7   0   59.37    1.65
   1  -7   0   59.90    2.04
   1  -7   1  743.64    6.42
   1  -7   1  727.83    5.99
  -1  -7  -2 2131.01   13.69
   1  -7   2 2160.34   13.95
   1  -7   3 1586.83   11.20
  -1  -7  -3 1605.40   11.20
  -1  -7  -3 1590.33    8.57
   1  -7   4  367.53    4.84
  -1  -7  -4  370.09    2.84
  -1  -7  -4  379.95    4.87
  -1  -7  -5 1748.84    9.99
   1  -7   5 1682.89   12.43
   1  -7   6 1358.85   10.94
  -1  -7  -6 1332.71    8.46
   1  -7   7  189.17    4.23
   1  -7   9  236.69    5.46
   1  -7  10  191.44    5.38
   1  -7  11   31.65    4.48
   1  -7  12  133.42    5.85
  -1  -6  12   37.80    4.27
  -1  -6  11  183.03    5.06
  -1  -6  11  170.00    5.11
  -1  -6  10  227.85    5.44
  -1  -6  10  207.63    4.67
  -1  -6   9  311.23    5.22
  -1  -6   8  151.69    3.59
  -1  -6   7  860.36    7.60
  -1  -6   7  880.16    8.27
   1  -6  -6  264.69    3.56
  -1  -6   6  254.41    4.12
  -1  -6   5  103.12    2.41
   1  -6  -5   96.89    2.68
  -1  -6   5  102.61    2.71
   1  -6  -5  102.40    2.18
   1  -6  -4  204.38    2.67
  -1  -6   4  203.68    3.18
  -1  -6   4  204.83    2.80
  -1  -6   3  881.91    6.69
  -1  -6   3  871.66    6.35
  -1  -6   2 1430.79    9.34
   1  -6  -2 1469.48    9.01
   1  -6  -1  574.08    4.50
   1  -6   0 2226.38   12.93
   1  -6   0 2242.22   13.61
   1  -6   1 1859.33   11.74
   1  -6   1 1868.32   11.34
  -1  -6  -2  353.76    2.31
   1  -6   2  357.38    3.91
  -1  -6  -2  356.14    3.85
  -1  -6  -3 2492.76   12.98
   1  -6   3 2521.33   15.39
   1  -6   4  371.88    4.56
  -1  -6  -4  377.55    2.94
   1  -6   5   87.20    2.64
  -1  -6  -5   86.31    1.62
  -1  -6  -6  322.64    3.37
   1  -6   6  325.19    4.85
   1  -6   7  744.65    7.81
  -1  -6  -7  692.92    5.71
   1  -6   8  615.86    7.51
   1  -6   9   67.19    3.89
   1  -6  10  163.28    5.07
   1  -6  11  197.54    5.96
   1  -6  12   26.93    4.78
  -1  -5  13  196.84    5.90
  -1  -5  12  187.14    5.40
  -1  -5  12  180.36    4.97
  -1  -5  11  145.23    5.05
  -1  -5  11  132.29    4.24
  -1  -5  10   95.09    4.07
  -1  -5  10   88.05    3.41
  -1  -5   9  456.64    5.84
  -1  -5   9  498.21    6.72
  -1  -5   8  253.48    4.12
  -1  -5   7   21.95    1.89
   1  -5  -7   23.13    1.88
   1  -5  -6  447.03    4.68
  -1  -5   6  451.54    4.75
   1  -5  -5 2214.30   14.27
  -1  -5   5 2185.92   14.08
  -1  -5   5 2189.29   13.38
   1  -5  -4  740.95    6.35
  -1  -5   4  739.82    5.72
   1  -5  -4  750.94    5.71
  -1  -5   3   49.89    1.38
  -1  -5   3   53.46    1.66
   1  -5  -3   52.19    1.37
  -1  -5   2 1236.95    7.67
  -1  -5   2 1217.96    7.82
   1  -5  -2 1239.43    7.81
   1  -5  -1 1342.48    8.27
   1  -5   0 1026.67    7.31
   1  -5   0 1036.26    6.86
   1  -5   1  158.42    2.23
   1  -5   1  157.30    2.41
  -1  -5  -1  164.40    2.34
  -1  -5  -2  583.71    4.83
   1  -5   2  571.64    4.85
   1  -5   2  567.34    4.81
   1  -5   3 1359.26    9.39
  -1  -5  -3 1370.58    7.45
  -1  -5  -4  816.35    7.00
   1  -5   4  827.96    6.96
  -1  -5  -4  841.00    5.31
   1  -5   5  386.89    4.89
  -1  -5  -5  380.44    3.45
  -1  -5  -6  463.63    4.37
   1  -5   6  443.97    5.53
   1  -5   7  292.90    4.75
  -1  -5  -7  303.39    3.74
   1  -5   8  397.95    5.87
   1  -5   9  316.63    5.73
   1  -5  10  180.86    5.01
   1  -5  11    7.23    3.99
   1  -5  12   78.66    5.07
  -1  -4  13   35.66    4.70
  -1  -4  13   34.26    4.17
  -1  -4  12    6.63    3.50
  -1  -4  12    7.11    4.20
  -1  -4  11  104.10    4.20
  -1  -4  11  108.21    4.63
  -1  -4  10  582.93    7.52
  -1  -4  10  644.09    7.90
  -1  -4   9    7.19    2.61
  -1  -4   9    7.42    3.01
  -1  -4   8  605.75    6.83
  -1  -4   8  583.57    6.32
  -1  -4   7  773.13    7.11
   1  -4  -7  677.48    6.43
  -1  -4   6  771.10    6.40
   1  -4  -6  778.36    6.99
  -1  -4   5   38.40    1.60
   1  -4  -5   38.47    1.90
   1  -4  -5   39.45    1.58
  -1  -4   5   36.78    1.92
  -1  -4   4 1975.37   11.51
   1  -4  -4 1961.64   11.67
  -1  -4   3 4266.28   22.58
   1  -4  -3 4364.46   23.49
  -1  -4   3 4284.10   23.15
   1  -4  -3 4372.75   22.88
  -1  -4   2 1510.31    8.98
   1  -4  -2 1533.46    8.88
  -1  -4   1 1516.54    8.63
   1  -4  -1 1508.58    8.78
  -1  -4   1 1505.99    8.52
  -1  -4   0 3586.87   18.82
   1  -4   0 3581.65   18.94
   1  -4   1 4292.23   22.71
  -1  -4  -1 4255.25   22.61
   1  -4   1 4281.50   22.84
  -1  -4  -2  192.09    2.50
   1  -4   2  200.21    2.58
  -1  -4  -3  164.92    1.56
   1  -4   3  157.22    2.47
  -1  -4  -4 2608.60   15.78
   1  -4   4 2604.37   15.66
  -1  -4  -5  213.96    2.52
   1  -4   5  197.93    3.34
  -1  -4  -6   73.89    1.98
   1  -4   6   71.91    2.70
   1  -4   7  937.98    8.56
  -1  -4  -7  935.82    7.36
  -1  -4  -8  519.30    5.43
   1  -4   8  534.72    6.70
   1  -4   9   58.38    3.63
   1  -4  10  103.36    4.49
   1  -4  11  189.47    5.66
   1  -4  12   37.21    4.40
  -1  -3  13   44.70    4.51
  -1  -3  12  149.40    4.96
  -1  -3  12  154.16    5.17
  -1  -3  11  105.80    4.34
  -1  -3  10    1.12    2.60
  -1  -3  10    0.44    3.22
  -1  -3   9  228.09    4.13
  -1  -3   9  229.74    4.61
  -1  -3   8  244.07    4.10
  -1  -3   8  237.69    4.34
  -1  -3   7  105.94    2.78
   1  -3  -7  102.19    2.73
  -1  -3   7   98.23    2.83
   1  -3  -6  359.09    4.40
  -1  -3   6  369.83    4.10
   1  -3  -5  495.31    4.84
   1  -3  -5  495.08    4.60
   1  -3  -4  447.79    3.96
   1  -3  -4  452.65    4.22
  -1  -3   4  455.98    3.81
  -1  -3   3  863.07    5.57
  -1  -3   3  852.20    6.08
   1  -3  -2 2978.73   16.08
   1  -3  -2 2962.26   15.78
  -1  -3   1 1067.96    6.11
  -1  -3   1 1057.37    6.19
   1  -3   0  105.45    1.42
  -1  -3   0  109.23    0.96
  -1  -3  -1 7789.00   39.31
   1  -3   1 7819.50   39.46
  -1  -3  -2 4084.25   20.59
   1  -3   2 4214.09   22.12
  -1  -3  -3  725.59    4.55
  -1  -3  -3  745.78    5.82
  -1  -3  -4  338.55    2.98
   1  -3   4  404.02    4.43
   1  -3   5  900.61    7.42
  -1  -3  -5  918.30    6.38
  -1  -3  -6 1122.25    7.87
   1  -3   6 1027.35    8.56
  -1  -3  -7  170.51    3.29
   1  -3   7  155.11    3.59
   1  -3   8  230.92    4.56
  -1  -3  -8  218.87    3.71
   1  -3   9   34.96    3.17
   1  -3  10  123.42    4.44
   1  -3  11   73.67    4.40
   1  -3  12   39.42    5.08
   1  -3  13   17.81    4.58
  -1  -2  13   88.87    5.00
  -1  -2  13   79.71    4.63
  -1  -2  12   31.18    4.23
  -1  -2  12   31.56    3.78
  -1  -2  11  159.89    4.59
  -1  -2  10  150.18    3.70
  -1  -2  10  176.22    4.44
  -1  -2   9  186.67    4.19
  -1  -2   9  181.26    3.95
  -1  -2   8  128.63    3.41
  -1  -2   8  127.79    3.12
  -1  -2   7 1238.80    9.26
  -1  -2   7 1243.60    9.61
   1  -2  -7 1230.58    9.35
  -1  -2   6 1419.93    9.69
  -1  -2   6 1507.84   10.35
   1  -2  -6 1509.97   10.35
   1  -2  -6 1444.10    9.92
   1  -2  -5  462.24    4.52
  -1  -2   5  459.98    4.18
   1  -2  -5  469.46    4.46
   1  -2  -4 1865.12   10.93
  -1  -2   4 1810.66   10.51
   1  -2  -3  440.56    3.60
  -1  -2   3  432.65    3.26
   1  -2  -3  438.11    3.63
  -1  -2   2  704.74    4.13
   1  -2  -2  697.42    4.64
   1  -2  -2  703.54    4.69
  -1  -2   1 1032.14    5.54
   1  -2  -1 1032.57    6.16
   1  -2   0  300.66    2.42
  -1  -2   0  302.39    2.12
  -1  -2  -1 3432.11   17.89
   1  -2   2 1445.13    8.96
  -1  -2  -2 1471.10    8.84
   1  -2   3  461.29    4.11
  -1  -2  -3  451.80    4.10
  -1  -2  -4 2904.78   15.75
   1  -2   4 2813.75   16.64
   1  -2   5  475.30    4.72
  -1  -2  -5  491.03    4.25
   1  -2   6  184.01    3.12
   1  -2   6  169.17    3.13
   1  -2   7  817.13    7.36
  -1  -2  -7  827.67    6.91
   1  -2   8  473.44    6.05
   1  -2   9  226.71    4.96
   1  -2  10  191.93    5.19
   1  -2  11  330.31    6.43
   1  -2  12  259.31    6.28
   1  -2  13    7.42    4.73
  -1  -1  14   31.20    4.35
  -1  -1  13   40.78    4.19
  -1  -1  13   45.38    4.24
  -1  -1  12  218.51    4.90
  -1  -1  12  255.74    5.63
  -1  -1  11  107.24    4.37
  -1  -1  11  100.44    3.98
  -1  -1  10  105.81    3.91
  -1  -1  10   98.88    3.68
  -1  -1   9  370.42    5.42
  -1  -1   9  367.68    5.21
  -1  -1   8  689.46    6.80
  -1  -1   8  658.55    6.43
   1  -1  -7   96.48    2.66
  -1  -1   7  102.69    2.65
  -1  -1   7  102.70    2.78
   1  -1  -7   99.03    2.68
   1  -1  -6  467.69    4.83
  -1  -1   6  463.94    4.54
   1  -1  -6  464.44    4.73
   1  -1  -5  768.48    6.04
  -1  -1   5  766.65    5.79
   1  -1  -5  763.72    5.97
  -1  -1   4 1381.35    8.45
   1  -1  -4 1390.81    8.79
  -1  -1   3   56.65    1.08
   1  -1  -3   55.08    1.17
  -1  -1   2 2798.34   14.07
   1  -1  -2 2792.21   14.46
   1  -1  -2 2807.98   14.71
   1  -1  -1 2091.03   11.28
  -1  -1   1 2167.55   11.13
  -1  -1   0 1173.99    6.17
  -1  -1  -1  124.40    1.04
  -1  -1  -1  117.38    1.32
  -1  -1  -2 4027.15   20.29
  -1  -1  -2 3973.16   20.99
   1  -1   3  756.12    5.50
  -1  -1  -3  758.48    4.92
   1  -1   4  140.63    2.25
   1  -1   4  139.49    2.40
   1  -1   5  422.88    4.61
  -1  -1  -5  410.37    4.59
   1  -1   6  449.02    5.10
  -1  -1  -6  459.09    5.15
   1  -1   6  460.27    4.90
   1  -1   7   81.35    2.74
  -1  -1  -7   81.55    2.48
   1  -1   8   68.51    3.19
   1  -1   9  635.82    7.06
   1  -1   9  619.37    7.53
   1  -1  10  252.84    5.00
   1  -1  11   38.58    4.16
  -1  -1 -11   45.16    3.64
  -1  -1 -12  168.52    5.40
   1  -1  12  161.10    5.79
   1  -1  13  104.25    5.28
  -1   0  14   17.24    4.72
  -1   0  14   18.52    4.48
  -1   0  13    9.51    3.99
  -1   0  13    7.51    4.28
  -1   0  12    6.04    3.72
  -1   0  12    6.94    3.54
  -1   0  11   18.51    3.33
  -1   0  11   19.50    3.41
  -1   0  10  381.06    5.70
  -1   0  10  420.82    5.93
  -1   0   9    2.24    2.40
  -1   0   9    2.50    2.35
  -1   0   8  153.37    3.41
  -1   0   8  146.02    3.34
   1   0  -7  509.87    5.39
  -1   0   7  543.07    5.64
  -1   0   7  518.38    5.33
   1   0  -7  534.86    5.74
  -1   0   6    9.63    1.56
   1   0  -6    8.88    1.70
   1   0  -6    8.02    1.41
  -1   0   6    8.32    1.50
  -1   0   5   24.79    1.44
  -1   0   5   23.25    1.38
   1   0  -5   26.10    1.53
  -1   0   4 4459.13   23.92
  -1   0   4 4489.54   23.60
   1   0  -4 4467.66   24.02
   1   0  -4 4458.78   23.63
   1   0  -3 3566.06   19.28
   1   0  -3 3593.81   18.85
   1   0  -2 6173.25   31.34
   1   0  -2 6229.17   30.82
   1   0   0 1307.24    6.73
  -1   0   0 1383.90    6.70
   1   0   1   87.21    1.02
  -1   0  -1   88.01    1.03
  -1   0  -2  371.09    2.90
  -1   0  -2  388.37    2.87
   1   0   3  141.07    1.78
  -1   0  -3   94.85    1.56
   1   0   4 1741.68   10.93
  -1   0  -4 1728.32   10.27
  -1   0  -5  395.93    3.96
   1   0   5  385.66    3.92
  -1   0  -5  389.05    4.34
  -1   0  -6   56.28    2.32
  -1   0  -6   55.70    2.12
   1   0   6   53.77    2.25
   1   0   6   51.21    2.04
   1   0   7  268.21    4.26
   1   0   7  258.58    3.85
  -1   0  -7  261.03    3.88
   1   0   8   81.61    2.90
   1   0   8   78.41    3.06
   1   0   9  202.90    4.63
   1   0   9  207.72    4.36
   1   0  10  595.60    7.73
  -1   0 -11   51.61    3.91
   1   0  11   46.26    4.12
   1   0  12   97.92    4.53
  -1   0 -12  123.27    4.92
   1   0  13   46.33    5.01
  -1   1  14   33.58    4.55
  -1   1  13   44.40    4.14
  -1   1  13   45.34    4.10
  -1   1  12  210.80    5.32
  -1   1  12  238.50    5.54
  -1   1  11  122.19    4.15
  -1   1  11  117.39    4.26
  -1   1  10   83.08    3.52
  -1   1  10   88.68    3.53
  -1   1   9  340.97    5.23
  -1   1   9  328.34    4.89
  -1   1   8  717.32    6.80
   1   1  -7   73.36    2.41
  -1   1   7   74.83    2.36
  -1   1   7   77.55    2.50
   1   1  -6  443.07    4.84
  -1   1   6  449.32    4.67
   1   1  -6  433.37    4.51
  -1   1   6  460.11    4.76
  -1   1   5  704.26    5.59
   1   1  -5  693.70    5.48
  -1   1   4 1468.49    8.92
   1   1  -4 1486.72    9.31
  -1   1   3   70.92    1.28
   1   1  -3   72.44    1.17
  -1   1   3   73.70    1.29
   1   1  -2 2860.23   14.59
  -1   1   2 2900.50   14.98
  -1   1   1 2032.56   10.74
  -1   1   1 2130.63   10.81
  -1   1   0 1060.98    5.82
   1   1   0 1042.95    5.54
  -1   1  -1   74.36    1.11
  -1   1  -1   74.27    1.09
   1   1   1   76.11    0.79
  -1   1  -2 4001.70   20.77
   1   1   2 3928.10   20.27
  -1   1  -3  699.29    5.23
  -1   1  -3  696.37    4.96
   1   1   4  141.51    2.41
   1   1   4  143.71    2.02
  -1   1  -5  471.37    4.55
  -1   1  -5  501.22    5.05
   1   1   5  478.00    4.31
   1   1   5  505.12    5.17
  -1   1  -6  506.46    5.40
   1   1   6  492.03    5.44
  -1   1  -6  508.73    5.10
   1   1   7   65.65    2.37
   1   1   7   63.30    2.80
   1   1   8   74.14    3.20
   1   1   8   72.42    2.74
   1   1   9  594.09    7.32
   1   1   9  611.27    6.70
   1   1  10  192.44    4.86
   1   1  10  191.98    4.26
   1   1  11   31.08    3.95
  -1   1 -11   34.37    3.91
   1   1  12  131.32    5.34
  -1   1 -13  108.55    5.49
   1   1  13   87.71    4.80
  -1   2  14  113.81    4.99
  -1   2  13  106.18    4.60
  -1   2  12   29.57    3.78
  -1   2  12   28.06    3.97
  -1   2  11  171.16    4.79
  -1   2  11  181.13    4.52
  -1   2  10  217.39    4.77
  -1   2  10  216.11    4.39
  -1   2   9  168.29    3.81
  -1   2   9  174.66    4.14
  -1   2   8  199.59    3.84
  -1   2   8  199.94    3.57
   1   2  -7 1395.15    9.97
  -1   2   7 1399.46    9.92
   1   2  -6 1375.87   10.04
   1   2  -6 1373.39    9.48
  -1   2   5  465.70    4.39
   1   2  -5  465.51    4.21
  -1   2   4 1793.42   10.83
   1   2  -4 1826.14   10.58
  -1   2   4 1792.71   10.89
  -1   2   3  697.11    4.87
  -1   2   3  707.25    4.97
   1   2  -2  759.92    4.46
  -1   2   2  839.11    5.15
  -1   2   2  822.30    5.06
   1   2  -2  753.99    5.07
   1   2  -1 1145.66    6.38
  -1   2   1 1155.85    6.63
   1   2  -1 1137.12    5.97
  -1   2   0  360.38    2.64
   1   2   0  335.29    2.27
   1   2   1 3596.84   18.55
   1   2   2 1481.40    7.84
  -1   2  -2 1448.65    8.57
  -1   2  -3  510.11    4.15
   1   2   3  505.99    3.46
  -1   2  -4 2567.38   15.25
  -1   2  -4 2648.96   15.60
  -1   2  -4 2594.00   15.10
   1   2   4 2650.80   14.47
  -1   2  -5  438.34    4.48
  -1   2  -5  426.79    4.58
   1   2   5  403.22    3.76
   1   2   5  415.18    4.70
   1   2   6  200.83    3.60
   1   2   6  192.02    2.89
  -1   2  -6  196.22    3.30
   1   2   7  922.91    7.40
   1   2   7  974.30    8.77
   1   2   8  697.77    7.51
   1   2   8  684.89    6.55
   1   2   9  220.44    4.18
   1   2   9  224.43    4.86
  -1   2 -10  213.55    5.26
   1   2  10  207.53    4.51
   1   2  10  196.64    5.21
   1   2  11  284.16    6.01
  -1   2 -11  329.01    6.37
   1   2  12  318.10    6.87
  -1   2 -12  360.74    7.26
  -1   2 -13   16.19    4.97
  -1   3  13   70.08    4.24
  -1   3  12  144.30    4.74
  -1   3  12  133.80    4.81
  -1   3  11  122.88    4.56
  -1   3  11  122.59    4.12
  -1   3  10    6.51    3.25
  -1   3  10    7.12    2.57
  -1   3   9  187.20    3.85
  -1   3   9  179.09    4.23
  -1   3   8  224.82    3.64
  -1   3   8  243.04    4.38
   1   3  -7  134.56    2.99
  -1   3   7  125.46    3.10
  -1   3   7  131.98    2.89
  -1   3   6  384.24    4.09
   1   3  -6  391.86    4.22
   1   3  -6  398.01    4.78
  -1   3   6  378.00    4.47
   1   3  -5  617.02    5.04
  -1   3   5  626.54    5.20
  -1   3   4  288.34    3.29
   1   3  -4  294.24    2.95
  -1   3   3  936.48    6.13
   1   3  -3  955.86    5.86
  -1   3   3  942.05    6.44
  -1   3   2 2782.46   14.93
   1   3  -2 2741.79   14.38
   1   3  -1  889.32    5.15
   1   3  -1  881.30    5.33
  -1   3   1  873.28    5.71
   1   3   0  113.55    0.99
   1   3   0  105.51    1.28
   1   3   1 7907.76   39.78
   1   3   2 4257.92   21.15
   1   3   2 4355.65   22.63
   1   3   3  787.33    4.81
  -1   3  -3  782.09    6.15
  -1   3  -4  315.51    3.81
  -1   3  -4  317.80    3.56
  -1   3  -4  314.14    3.62
  -1   3  -5 1028.14    7.80
  -1   3  -5 1047.24    7.79
   1   3   6 1160.64    8.16
  -1   3  -6 1201.38    9.08
  -1   3  -6 1152.83    9.11
  -1   3  -6 1253.26    9.81
   1   3   6 1215.62    9.74
   1   3   7  162.72    3.79
   1   3   7  158.99    2.91
  -1   3  -8  177.21    4.34
   1   3   8  173.19    4.36
   1   3   9  111.34    3.24
   1   3   9  107.74    4.01
  -1   3  -9  120.40    4.28
  -1   3 -10  112.32    4.33
   1   3  10  109.99    4.67
   1   3  10  106.65    3.67
   1   3  11   80.03    4.62
   1   3  12   23.56    4.28
  -1   3 -12   25.52    4.46
  -1   3 -13   50.15    5.25
  -1   4  13   35.92    4.62
  -1   4  12    7.40    3.78
  -1   4  12    7.78    3.55
  -1   4  11  113.94    4.69
  -1   4  11  110.02    3.88
  -1   4  10  590.45    7.53
  -1   4  10  588.32    6.70
  -1   4   9    1.96    2.72
  -1   4   9    2.78    2.32
  -1   4   8  530.82    5.59
  -1   4   8  547.10    6.38
   1   4  -7  880.44    7.40
  -1   4   7  863.26    7.10
  -1   4   6  778.75    6.27
   1   4  -6  782.11    6.41
  -1   4   6  788.83    6.98
  -1   4   5   42.54    1.58
   1   4  -5   45.31    1.69
  -1   4   5   43.70    1.89
   1   4  -4 1804.27   11.62
  -1   4   4 1806.81   11.49
  -1   4   3 4288.37   23.05
   1   4  -3 4311.63   22.20
  -1   4   3 4309.11   22.56
  -1   4   2 1521.70    8.87
  -1   4   2 1504.64    9.22
   1   4  -1 1567.12    8.72
   1   4  -1 1567.26    8.72
  -1   4   1 1518.09    9.40
  -1   4   1 1541.81    9.37
  -1   4   1 1591.66    9.13
   1   4   0 3382.89   17.24
   1   4   0 3359.33   17.15
  -1   4   0 3418.64   18.24
  -1   4  -1 4377.61   23.80
   1   4   1 4573.49   23.52
  -1   4  -2  169.60    2.19
   1   4   2  168.87    2.25
   1   4   3   80.38    1.06
  -1   4  -3   80.06    1.83
  -1   4  -4 2519.35   15.12
   1   4   4 2571.97   13.77
  -1   4  -5  127.73    2.95
  -1   4  -5  136.04    2.85
   1   4   5  129.14    1.96
  -1   4  -5  134.26    2.79
   1   4   6  103.56    2.08
   1   4   6   99.06    3.08
   1   4   7 1030.87    9.28
  -1   4  -7 1041.63    9.48
   1   4   8  429.04    6.06
  -1   4  -8  460.72    6.44
  -1   4  -9   58.85    3.74
   1   4   9   61.06    3.68
   1   4   9   59.90    2.87
   1   4  10  139.30    4.86
   1   4  10  139.84    3.74
   1   4  11  204.12    5.98
  -1   4 -11  211.77    5.84
  -1   4 -12   30.40    5.09
   1   5 -13  183.49    6.58
  -1   5  12  212.48    5.95
  -1   5  12  215.83    5.01
  -1   5  11  125.94    3.64
  -1   5  11  136.39    4.91
  -1   5  10  121.83    3.69
  -1   5  10  122.50    4.48
  -1   5   9  622.50    6.40
  -1   5   9  568.05    7.05
  -1   5   8  286.74    4.17
  -1   5   8  261.12    4.59
  -1   5   7   37.66    2.09
   1   5  -7   37.86    2.20
  -1   5   7   36.92    2.50
  -1   5   6  457.02    5.31
  -1   5   6  462.19    4.66
  -1   5   5 2201.33   14.22
  -1   5   5 2325.13   13.59
   1   5  -5 2232.34   14.33
   1   5  -5 2293.02   13.45
  -1   5   4  787.38    5.96
   1   5  -4  777.84    6.42
   1   5  -4  861.70    6.03
  -1   5   4  840.58    6.80
   1   5  -3   37.78    1.43
  -1   5   3   39.44    1.56
   1   5  -3   40.52    1.21
  -1   5   3   39.82    1.31
  -1   5   2 1506.46    9.03
   1   5  -2 1509.60    8.74
   1   5  -1 1471.53    8.75
   1   5  -1 1457.86    8.56
   1   5  -1 1488.66    8.67
   1   5   0 1093.29    6.94
  -1   5   0 1098.83    7.00
   1   5   0  997.78    5.85
   1   5   0 1004.04    5.99
   1   5   0 1062.96    6.73
   1   5   1  288.78    2.99
  -1   5  -1  284.45    3.11
   1   5   1  285.06    1.93
   1   5   2  327.42    2.05
  -1   5  -2  333.46    3.48
   1   5   3 1399.01    7.43
  -1   5  -3 1436.58    9.31
   1   5   4  793.12    4.90
  -1   5  -4  688.07    5.81
  -1   5  -5  550.84    5.51
  -1   5  -5  522.53    5.28
  -1   5  -5  523.76    5.95
   1   5   5  541.19    4.13
  -1   5  -6  563.06    6.52
   1   5   6  531.97    4.47
  -1   5  -7  280.76    5.13
   1   5   7  269.53    3.40
   1   5   8  487.95    6.77
  -1   5  -8  505.54    7.06
   1   5   9  289.53    4.30
   1   5   9  297.20    5.77
   1   5  10  272.04    4.51
   1   5  10  268.03    5.91
  -1   5 -10  284.16    6.21
   1   5  11   13.89    4.18
  -1   5 -11   18.67    4.46
  -1   5 -12  101.16    5.66
   1   5  12   91.36    5.14
  -1   6  13  237.03    6.46
  -1   6  12   34.87    4.51
   1   6 -12   37.36    4.91
  -1   6  11  171.96    4.32
  -1   6  11  169.18    5.33
  -1   6  10  226.06    4.42
  -1   6  10  216.64    5.08
  -1   6   9  287.75    4.39
  -1   6   9  281.85    5.30
  -1   6   8  165.84    3.97
  -1   6   8  168.81    3.28
  -1   6   7  929.46    8.57
  -1   6   7  926.15    7.37
  -1   6   6  181.64    3.64
  -1   6   6  184.36    2.91
  -1   6   5  103.20    2.70
   1   6  -5  109.18    2.34
  -1   6   5  102.53    2.16
   1   6  -5  104.26    2.68
   1   6  -4  189.99    3.10
  -1   6   4  184.80    2.58
  -1   6   4  181.21    3.02
  -1   6   3  923.23    7.25
   1   6  -3  950.01    6.47
  -1   6   3  896.97    6.47
   1   6  -3  870.21    6.62
   1   6  -2 1640.15    9.79
  -1   6   2 1679.92   10.02
   1   6  -1  538.35    4.27
   1   6  -1  520.54    4.22
   1   6  -1  565.63    4.59
  -1   6   1  550.43    4.56
   1   6  -1  524.02    3.98
   1   6   0 2209.79   12.75
   1   6   0 2245.43   12.01
  -1   6   0 2134.73   12.96
   1   6   0 2179.11   13.01
   1   6   0 2167.88   11.78
  -1   6  -1 1858.99   11.25
   1   6   1 1824.85   11.18
   1   6   1 1815.05    9.63
  -1   6  -1 1860.67   11.52
   1   6   2  350.82    3.81
  -1   6  -2  348.61    4.00
   1   6   2  340.20    2.26
  -1   6  -3 2471.54   14.49
   1   6   3 2422.80   12.32
   1   6   3 2243.31   14.38
  -1   6  -3 2226.15   14.83
  -1   6  -3 2397.35   14.30
   1   6   4  467.99    3.28
   1   6   4  460.61    5.07
   1   6   5   35.15    1.22
  -1   6  -5   38.96    2.13
   1   6   6  237.63    2.78
  -1   6  -6  265.83    4.83
   1   6   7  890.31    6.68
  -1   6  -7  986.99    9.62
   1   6   8  634.91    7.68
   1   6   8  643.33    5.77
   1   6   9   81.06    4.40
   1   6   9   79.90    2.72
  -1   6  -9   89.83    4.67
  -1   6 -10  194.48    5.57
   1   6  10  174.36    5.47
   1   6  11  198.21    6.01
  -1   6 -11  221.07    6.59
  -1   6 -12   33.06    5.09
   1   6  12   33.14    5.00
  -1   7  12   53.63    4.76
   1   7 -12   59.81    5.35
  -1   7  11   17.19    4.07
   1   7 -11   13.80    4.48
  -1   7  10  137.11    3.84
  -1   7  10  127.25    4.75
  -1   7   9  204.86    3.77
  -1   7   9  200.19    4.70
  -1   7   8  907.59    9.09
  -1   7   8  936.60    7.81
  -1   7   7  371.16    4.29
  -1   7   7  380.28    5.59
  -1   7   6  398.27    5.40
  -1   7   6  400.50    4.31
   1   7  -5 2397.65   14.42
  -1   7   5 2358.48   15.74
  -1   7   4  734.66    5.80
   1   7  -4  759.87    6.00
   1   7  -4  743.12    6.48
  -1   7   4  762.05    6.93
  -1   7   3  769.08    5.86
   1   7  -3  778.15    6.26
   1   7  -3  777.86    6.62
  -1   7   2 1152.09    7.93
   1   7  -2 1151.72    7.76
   1   7  -1 1950.28   11.36
  -1   7   1 1994.22   12.06
   1   7  -1 1968.00   11.81
   1   7  -1 2020.30   12.12
   1   7  -1 1928.40   11.70
   1   7   0   35.94    1.13
   1   7   0   37.50    1.13
   1   7   0   37.38    1.49
  -1   7   0   35.60    1.58
  -1   7   0   34.34    1.52
   1   7   0   39.64    1.59
  -1   7  -1  857.93    6.57
  -1   7  -1  825.72    6.65
   1   7   1  865.65    6.70
   1   7   1  813.28    5.04
   1   7   1  863.50    5.22
  -1   7  -2 2242.29   13.60
  -1   7  -2 2235.76   14.17
   1   7   2 2237.84   11.68
  -1   7  -3 1846.64   11.52
   1   7   3 1669.85    9.07
   1   7   3 1704.92   11.65
  -1   7  -3 1724.48   11.91
  -1   7  -3 1828.51   11.51
  -1   7  -4  432.59    4.71
   1   7   4  425.16    5.18
   1   7   4  432.88    3.06
   1   7   5 1629.93   12.41
   1   7   5 1741.19    9.68
   1   7   6 1254.27    7.81
  -1   7  -7  275.18    5.44
   1   7   8  117.36    2.59
   1   7   8  116.61    4.33
  -1   7  -9  284.02    6.31
   1   7   9  259.00    5.82
  -1   7 -10  199.56    6.04
   1   7  10  180.05    5.56
  -1   7 -11   28.50    4.79
   1   7  11   21.22    4.31
  -1   7 -12  123.96    6.01
  -1   8  12   54.66    5.03
   1   8 -12   56.51    5.25
  -1   8  11  171.16    5.62
   1   8 -11  188.38    6.26
  -1   8  10  209.70    4.14
  -1   8  10  206.37    5.38
  -1   8   9   95.62    4.16
  -1   8   9   95.35    3.11
  -1   8   8  128.09    3.10
  -1   8   8  126.48    4.13
  -1   8   7  795.45    6.66
  -1   8   7  806.57    8.32
  -1   8   6  343.59    5.11
  -1   8   6  351.01    4.11
   1   8  -5  154.68    3.59
  -1   8   5  139.93    3.46
  -1   8   5  131.77    2.41
   1   8  -5  152.45    2.87
   1   8  -4  681.31    5.75
   1   8  -4  673.65    6.12
  -1   8   4  671.04    6.77
   1   8  -3 1176.77    8.53
   1   8  -3 1172.55    9.02
  -1   8   3 1180.71    8.20
   1   8  -2  770.20    6.32
   1   8  -2  773.76    5.97
   1   8  -1  246.43    3.01
  -1   8   1  241.25    3.43
   1   8  -1  253.60    2.90
  -1   8   1  254.65    3.29
   1   8  -1  266.05    3.25
   1   8  -1  271.10    3.53
   1   8   0 1655.87   10.00
  -1   8   0 1676.31   11.12
  -1   8   0 1683.92   11.23
   1   8   0 1697.27    9.91
   1   8   0 1753.62   11.41
   1   8   0 1722.43   11.08
   1   8   1  474.60    4.91
   1   8   1  507.55    3.75
   1   8   1  437.06    3.35
   1   8   1  459.88    4.68
  -1   8  -1  443.94    4.52
  -1   8  -1  479.48    4.98
  -1   8  -2   88.59    2.46
  -1   8  -2   92.70    2.27
   1   8   2   88.43    2.56
   1   8   2   85.85    1.26
   1   8   3 1283.72    9.70
  -1   8  -3 1361.65    9.43
  -1   8  -3 1245.55    9.91
  -1   8  -3 1339.42    9.42
   1   8   3 1234.97    6.99
   1   8   4  645.16    6.58
   1   8   4  649.26    4.11
  -1   8  -5  878.48    8.62
   1   8   5  896.88    8.40
   1   8   6  245.75    2.60
   1   8   7  289.96    3.17
  -1   8  -8  208.14    5.57
   1   8   9   24.83    3.54
  -1   8  -9   28.95    4.20
   1   8  10   42.60    4.60
  -1   8 -10   45.39    4.82
   1   8  11  121.65    5.51
  -1   8 -11  115.39    5.94
  -1   9  11  261.96    6.48
  -1   9  10   69.65    4.34
  -1   9   9  406.60    6.74
  -1   9   9  439.52    5.31
  -1   9   8  384.27    4.67
  -1   9   8  385.86    6.20
  -1   9   7  496.55    5.20
  -1   9   7  484.19    6.59
  -1   9   6    1.60    2.35
  -1   9   6    2.11    1.79
   1   9  -6    1.64    2.69
   1   9  -5  901.72    7.32
   1   9  -5  891.60    8.44
  -1   9   5  886.05    8.54
   1   9  -4  291.11    4.51
  -1   9   4  290.63    3.49
   1   9  -3  129.70    3.00
   1   9  -3  128.77    2.70
  -1   9   3  123.49    2.41
   1   9  -2 1335.52    9.53
   1   9  -2 1354.20    9.11
  -1   9   2 1330.08    9.31
  -1   9   1 2146.94   13.40
  -1   9   1 2115.42   13.78
  -1   9   1 2175.75   14.58
   1   9  -1 2079.73   13.16
   1   9  -1 2188.33   13.09
   1   9  -1 2104.81   12.63
   1   9  -1 2124.93   13.78
  -1   9   0  199.67    3.27
   1   9   0  198.59    3.37
  -1   9   0  203.77    3.53
   1   9   0  199.04    3.19
  -1   9   0  193.96    3.17
   1   9   0  183.74    2.54
   1   9   0  188.45    2.41
  -1   9  -1  637.17    5.97
   1   9   1  650.81    6.24
   1   9   1  624.57    5.85
  -1   9  -1  631.11    6.15
   1   9   1  610.42    4.42
  -1   9  -2 1293.98   10.08
   1   9   2 1280.26    7.52
  -1   9  -2 1298.16    9.51
   1   9   3  247.76    2.16
   1   9   3  256.61    4.23
  -1   9  -3  248.73    4.35
   1   9   4   69.31    2.78
   1   9   4   74.19    1.18
  -1   9  -4   72.62    3.16
   1   9   5  752.89    7.77
  -1   9  -5  754.11    8.10
   1   9   6  603.78    4.35
  -1   9  -6  631.97    7.94
  -1   9  -9  484.31    8.23
  -1   9 -10  112.85    5.58
   1   9  10  105.79    5.34
   1   9  11   26.14    4.75
  -1   9 -11   27.28    5.16
  -1  10  11  112.20    5.55
  -1  10  10   59.16    4.64
   1  10 -10   62.57    4.99
  -1  10   9  189.71    5.55
   1  10  -9  211.94    5.85
  -1  10   8  106.63    4.52
  -1  10   8   99.20    2.88
  -1  10   7  233.65    3.58
  -1  10   7  225.66    4.90
   1  10  -6  452.45    6.47
  -1  10   6  464.16    6.60
  -1  10   5   24.72    1.83
   1  10  -5   29.27    2.89
  -1  10   5   31.11    2.78
   1  10  -4  822.10    7.95
  -1  10   4  821.68    6.72
   1  10  -3 1523.31   11.37
  -1  10   3 1515.23   10.33
   1  10  -2   18.90    2.07
   1  10  -2   17.56    1.73
  -1  10   2   22.03    2.39
   1  10  -2   17.57    2.07
   1  10  -2   17.87    1.75
  -1  10   2   19.27    1.85
   1  10  -1  329.15    4.10
   1  10  -1  319.00    3.60
  -1  10   1  328.47    4.80
  -1  10   1  323.92    4.19
   1  10   0 1499.29   10.68
  -1  10   0 1558.30   11.04
  -1  10   0 1629.64   12.09
   1  10   0 1542.45   11.25
   1  10   0 1453.00    9.39
   1  10   0 1546.82    9.89
   1  10   1 1050.26    7.01
   1  10   1 1032.15    6.79
   1  10   1 1056.22    8.83
  -1  10  -2  195.09    3.85
   1  10   2  191.29    3.74
   1  10   2  189.69    2.13
   1  10   3 1244.27   10.39
  -1  10  -3 1232.23   10.64
   1  10   4  533.77    6.62
  -1  10  -4  512.72    6.65
   1  10   5  270.50    4.99
  -1  10  -5  261.00    5.21
   1  10   6  209.37    4.70
  -1  10  -6  191.00    4.82
  -1  10  -7  315.63    5.90
   1  10   7  315.46    6.02
   1  10  10   81.80    4.97
  -1  10 -10   87.92    5.49
  -1  11  11    5.50    4.65
  -1  11  10   68.96    4.82
   1  11 -10   73.81    5.29
   1  11  -9  351.84    7.49
  -1  11   9  303.76    6.54
   1  11  -8  343.21    7.01
  -1  11   8  296.31    6.04
  -1  11   7   58.41    2.44
   1  11  -7   62.70    3.92
  -1  11   7   59.94    4.01
  -1  11   6  358.68    5.96
  -1  11   6  354.18    4.20
   1  11  -5  597.99    7.23
  -1  11   5  593.35    5.60
  -1  11   4  255.24    3.58
   1  11  -4  242.85    4.60
  -1  11   3   82.40    2.44
   1  11  -3   74.28    2.81
  -1  11   2  731.03    7.77
   1  11  -2  742.83    6.40
   1  11  -2  738.15    7.31
   1  11  -2  748.33    7.05
  -1  11   2  748.61    6.63
   1  11  -1  406.81    5.33
   1  11  -1  413.63    4.52
  -1  11   1  420.16    4.88
  -1  11   0  255.71    4.03
   1  11   0  260.02    3.38
   1  11   0  246.20    4.13
   1  11   0  241.03    3.01
  -1  11  -1  181.05    3.79
   1  11   1  175.98    2.39
   1  11   1  183.68    2.67
   1  11   2  500.06    4.04
   1  11   2  504.48    6.15
   1  11   3  297.96    4.94
  -1  11  -3  306.67    5.15
   1  11   3  306.97    2.68
   1  11   4  108.28    3.56
  -1  11  -4  115.59    4.39
  -1  11  -5  371.02    6.29
   1  11   5  421.57    6.22
   1  11   6   42.20    3.51
  -1  11  -6   38.04    3.74
   1  11   7   19.55    3.55
  -1  11  -7   22.66    3.92
  -1  11  -8  179.85    5.72
   1  12 -10  291.05    7.39
  -1  12  10  264.92    6.46
   1  12  -9   64.23    5.22
  -1  12   9   62.71    4.67
   1  12  -8  122.90    5.12
  -1  12   8  111.23    4.70
   1  12  -7  372.01    6.91
  -1  12   7  336.05    6.36
   1  12  -6  768.67    8.96
  -1  12   6  688.07    6.14
   1  12  -5   59.80    3.59
  -1  12   5   61.19    2.42
  -1  12   4   38.88    2.17
   1  12  -4   36.64    2.96
  -1  12   3  635.79    6.03
  -1  12   3  653.53    7.65
  -1  12   2   12.53    2.08
   1  12  -2   13.22    2.52
  -1  12   2    9.90    2.60
   1  12  -2   11.43    1.80
   1  12  -2   10.48    2.09
  -1  12   1  125.52    4.01
  -1  12   1  127.14    3.23
   1  12  -1  121.78    2.55
   1  12  -1  124.37    2.78
  -1  12   0  522.71    5.89
   1  12   0  569.56    5.30
  -1  12   0  583.98    7.05
   1  12   0  534.51    4.88
   1  12   0  563.05    6.49
  -1  12  -1  493.90    6.59
   1  12   1  495.67    6.23
  -1  12  -1  495.28    6.06
   1  12   1  495.26    4.61
   1  12   2  348.61    5.47
  -1  12  -2  337.85    5.37
   1  12   2  347.30    3.48
   1  12   3  111.28    3.69
   1  12   3  115.10    1.81
  -1  12  -4  767.29    8.77
   1  12   4  832.96    8.81
   1  12   5  238.82    5.25
  -1  12  -5  240.92    5.80
   1  12   6   67.45    4.02
  -1  12  -6   67.12    4.38
   1  12   7  135.46    4.95
  -1  12  -7  138.34    5.26
   1  12   8  336.83    6.97
  -1  12  -9   71.73    5.55
   1  13 -10   40.14    5.40
   1  13  -9  189.28    6.57
  -1  13   9  162.99    5.80
  -1  13   8  135.66    5.19
   1  13  -8  148.27    5.76
  -1  13   7   13.26    3.74
   1  13  -7   10.78    3.98
   1  13  -6  422.34    6.95
   1  13  -5  138.05    4.27
  -1  13   4  270.58    5.57
  -1  13   4  262.29    3.94
   1  13  -3   47.37    3.21
   1  13  -3   56.55    3.64
  -1  13   3   49.45    3.48
  -1  13   3   47.30    2.38
   1  13  -2  713.45    7.83
  -1  13   2  702.80    8.36
  -1  13   2  686.32    6.87
   1  13  -2  678.23    7.02
  -1  13   1  463.26    6.72
  -1  13   1  447.57    5.69
   1  13  -1  454.71    6.25
   1  13  -1  442.74    4.86
   1  13   0   69.86    2.48
  -1  13   0   80.20    3.82
   1  13   0   76.35    3.48
  -1  13   0   73.59    2.94
  -1  13  -1  277.23    4.82
   1  13   1  273.93    3.48
  -1  13  -1  285.61    5.46
   1  13   2  608.55    5.12
   1  13   2  596.51    7.40
  -1  13  -3  523.45    7.17
   1  13   3  502.78    6.82
  -1  13  -4   83.90    4.25
   1  13   4   89.48    4.17
  -1  13  -5  144.34    4.81
   1  13   5  162.73    4.74
  -1  13  -6  419.00    8.27
   1  13   6  375.25    6.71
  -1  13  -7  254.35    6.75
   1  13   7  248.59    6.07
   1  13   8  175.00    5.83
  -1  13  -8  169.66    6.34
  -1  13  -9  266.14    7.52
   1  13   9  244.50    6.75
   1  14  -9    6.96    4.66
  -1  14   9    4.31    4.50
   1  14  -8   23.14    4.14
  -1  14   8   21.61    4.60
   1  14  -7  134.79    5.32
   1  14  -6  128.71    5.21
   1  14  -5   55.37    3.72
   1  14  -4  207.72    4.95
  -1  14   4  212.47    5.27
   1  14  -4  219.71    4.91
  -1  14   4  210.67    3.83
   1  14  -3  398.27    6.35
  -1  14   3  388.42    4.99
   1  14  -3  392.83    5.91
  -1  14   3  397.03    6.71
   1  14  -2    5.89    3.09
   1  14  -2    5.15    2.58
  -1  14   2    4.22    2.32
  -1  14   2    4.89    3.50
   1  14  -1   84.07    3.01
  -1  14   1   77.47    3.21
  -1  14   1   81.24    4.32
   1  14  -1   86.80    3.84
   1  14   0  937.03    7.89
  -1  14   0  900.20    8.77
   1  14   0  935.41    9.57
  -1  14   0  902.69    9.89
  -1  14  -1  284.29    5.31
  -1  14  -1  290.24    5.90
   1  14   1  276.84    5.49
   1  14   1  277.77    3.87
   1  14   2   75.37    3.83
  -1  14  -2   72.32    3.77
  -1  14  -3  289.34    5.83
   1  14   3  314.27    5.79
  -1  14  -4   95.28    4.27
   1  14   5   83.57    4.29
  -1  14  -5   91.55    4.74
  -1  14  -6  255.32    6.40
   1  14   7  295.15    6.70
  -1  14  -7  295.49    7.18
   1  14   8  114.96    5.69
  -1  14  -8  145.02    7.22
   1  15  -8  106.82    6.00
   1  15  -7   24.62    4.76
   1  15  -6   32.66    4.15
  -1  15   5  241.26    6.04
   1  15  -5  255.57    6.05
   1  15  -4  214.26    5.18
   1  15  -4  227.11    5.21
   1  15  -3   97.96    4.30
  -1  15   3   86.77    4.50
   1  15  -3   96.56    4.04
   1  15  -2  325.86    6.09
   1  15  -2  324.16    5.46
  -1  15   2  329.33    6.63
  -1  15   1  493.23    7.67
  -1  15   1  493.91    6.43
  -1  15   0   36.37    3.22
   1  15   0   35.55    3.67
  -1  15   0   39.23    4.06
   1  15   0   39.98    2.77
   1  15   1   61.35    3.95
  -1  15  -1   54.40    3.66
  -1  15  -1   54.58    4.34
  -1  15  -2  463.31    7.05
   1  15   2  444.70    6.84
  -1  15  -2  453.73    7.41
   1  15   3  309.56    6.17
  -1  15  -3  313.54    6.35
  -1  15  -4    7.46    3.66
   1  15   4    9.99    4.04
   1  15   5  152.34    5.14
  -1  15  -5  155.23    5.52
  -1  15  -6  159.90    6.09
   1  15   6  154.98    5.49
   1  15   7    3.63    4.72
  -1  15  -7    5.51    4.95
  -1  15  -8   40.35    5.34
   1  16  -8   61.06    5.68
   1  16  -7   99.61    5.75
  -1  16   6  145.02    5.87
   1  16  -6  168.13    6.62
  -1  16   5   33.44    4.61
   1  16  -5   30.94    4.06
   1  16  -4  190.16    5.25
   1  16  -4  202.40    5.58
   1  16  -3  170.61    4.81
  -1  16   3  187.27    5.69
   1  16  -3  180.62    5.15
   1  16  -2  182.52    4.51
   1  16  -2  192.31    5.28
  -1  16   2  185.64    5.71
   1  16  -1   58.75    3.87
  -1  16   1   56.20    4.21
  -1  16   1   52.76    3.39
   1  16   0  512.00    7.69
  -1  16   0  516.62    6.96
  -1  16   0  524.35    8.16
  -1  16  -1   71.16    4.65
   1  16   1   57.48    4.19
  -1  16  -1   68.15    4.04
  -1  16  -2   23.47    3.99
   1  16   2   20.08    3.90
  -1  16  -2   21.95    4.25
  -1  16  -3  161.20    5.34
  -1  16  -3  153.50    5.53
   1  16   3  166.78    5.34
  -1  16  -4  256.03    6.42
   1  16   4  276.09    6.71
   1  16   5  248.53    6.28
  -1  16  -6   22.63    4.64
   1  16   6   24.27    4.44
  -1  16  -7   19.29    5.09
   1  17  -7   39.98    5.09
  -1  17   6  129.76    5.75
   1  17  -6  135.27    6.02
   1  17  -6  134.42    5.75
   1  17  -5  422.68    7.50
   1  17  -5  434.40    7.64
  -1  17   5  441.25    8.27
   1  17  -4  123.84    4.73
  -1  17   4  140.39    5.82
   1  17  -3   22.64    4.02
  -1  17   3   21.29    4.44
   1  17  -2  211.27    5.59
  -1  17   2  213.75    6.30
  -1  17   1  275.32    7.00
   1  17  -1  248.87    6.18
   1  17   0    2.61    4.10
  -1  17   0    4.96    4.38
  -1  17   0    3.65    3.19
  -1  17  -1   20.95    3.93
   1  17   1   24.77    4.37
  -1  17  -1   19.40    4.36
  -1  17  -2  287.78    7.00
   1  17   2  287.89    6.66
  -1  17  -2  273.63    6.16
   1  17   3   72.29    4.67
  -1  17  -3   81.83    5.15
  -1  17  -3   80.94    5.00
   1  17   4  169.16    5.84
  -1  17  -4  152.00    5.80
  -1  17  -4  150.70    5.84
   1  17   5  194.26    6.31
  -1  17  -5  197.70    6.71
  -1  17  -6   67.07    5.37
   1  18  -6   54.84    4.87
   1  18  -5   22.13    4.63
   1  18  -4   65.92    5.01
  -1  18   4   64.14    5.44
  -1  18   3  178.57    6.40
   1  18  -3  177.13    6.12
  -1  18   2   59.71    5.18
   1  18  -2   58.43    4.68
  -1  18   1   60.56    5.24
   1  18  -1   61.93    4.83
   1  18   0  121.35    5.47
  -1  18   0  119.14    5.60
  -1  18  -1  109.68    5.59
   1  18   1  106.74    5.17
   1  18   2   58.71    4.75
  -1  18  -2   59.44    4.84
  -1  18  -2   57.35    5.11
  -1  18  -3  255.39    6.95
   1  18   3  268.53    6.98
  -1  18  -3  267.80    6.74
   1  18   4  149.65    5.94
  -1  18  -4  144.29    6.12
  -1  18  -4  142.97    6.06
  -1  18  -5   67.07    5.54
  -1  18  -5   66.76    5.40
   1  19  -4   79.09    5.42
   1  19  -3    3.83    4.90
  -1  19   2   90.69    5.69
   1  19  -2   98.63    5.68
  -1  19   1   88.38    5.55
   1  19  -1   87.60    5.11
   1  19   0   18.22    4.62
  -1  19   0   19.08    5.09
  -1  19  -1   27.95    5.24
   1  19   1   28.64    4.77
  -1  19  -2   83.62    5.98
   1  19   2   76.42    5.06
  -1  19  -3   30.70    5.24
   1  20  -2    8.86    4.77
   1  20  -1   38.65    5.16
   2 -17   4    0.15    4.81
   2 -17   5  103.37    5.59
   2 -16   3   19.43    4.53
   2 -16   4  224.88    6.27
   2 -16   5   34.85    4.99
   2 -16   6   21.52    5.83
   2 -15   2  415.60    7.14
   2 -15   3  310.18    6.71
   2 -15   4    6.14    4.11
   2 -15   5  143.85    5.95
   2 -15   6  107.96    5.62
   2 -15   7   99.98    5.87
  -2 -14   6  162.83    4.45
   2 -14   2   49.98    4.15
   2 -14   3  215.27    5.66
   2 -14   4  360.57    7.12
   2 -14   5  215.11    6.05
   2 -14   6    7.84    4.25
   2 -14   7  125.92    5.89
   2 -14   8   51.87    5.04
  -2 -13   7   95.11    3.92
  -2 -13   6  103.89    3.57
  -2 -13   5  253.61    4.60
   2 -13   1   71.40    3.73
   2 -13   2  297.20    6.00
   2 -13   3  244.40    6.06
   2 -13   4    6.62    3.58
   2 -13   5  123.47    4.81
   2 -13   6  529.65    8.00
   2 -13   7   42.82    4.53
   2 -13   8   98.36    5.44
   2 -13   9  141.76    6.00
  -2 -12   8   70.56    3.65
  -2 -12   7  170.44    4.44
  -2 -12   6  325.10    5.22
  -2 -12   5   14.49    2.59
   2 -12   1  242.26    4.92
   2 -12   2   27.45    3.21
   2 -12   3  236.34    5.45
   2 -12   4  571.30    7.76
   2 -12   5   89.88    4.26
   2 -12   6   29.52    3.90
   2 -12   7   86.23    4.77
   2 -12   8   35.20    4.59
   2 -12   9  166.60    6.42
  -2 -11   8  141.99    3.89
  -2 -11   7  135.71    3.76
  -2 -11   6  116.30    3.47
  -2 -11   5  723.34    7.12
   2 -11  -4  115.45    2.77
  -2 -11   4  115.33    3.12
   2 -11  -3   91.08    2.64
   2 -11  -2   93.65    2.63
   2 -11   1   90.32    3.50
   2 -11   2  811.66    8.96
   2 -11   3 1095.36   10.41
   2 -11   4   12.08    2.92
   2 -11   5  191.51    5.08
   2 -11   6  383.74    6.59
   2 -11   7  177.12    5.68
   2 -11   8   24.84    4.31
   2 -11   9  109.53    5.29
   2 -11  10  211.91    6.94
  -2 -10   9   99.85    3.76
  -2 -10   8  156.22    3.89
  -2 -10   7  112.17    3.24
  -2 -10   6  204.34    3.80
  -2 -10   5   51.87    2.71
   2 -10  -5   44.33    2.18
  -2 -10   4  225.74    3.58
   2 -10  -4  229.41    3.52
   2 -10  -3  737.12    6.37
   2 -10  -2  548.89    5.36
   2 -10  -1  138.27    2.89
   2 -10   0  754.62    7.75
   2 -10   0  712.71    6.51
   2 -10   1  834.14    8.29
   2 -10   2   89.35    3.31
   2 -10   3  133.99    3.71
   2 -10   4  549.97    7.00
   2 -10   5  410.49    6.47
   2 -10   6   78.82    4.08
   2 -10   7  484.81    7.31
   2 -10   8  130.46    5.02
   2 -10   9   14.43    4.40
   2 -10  10   92.88    5.18
  -2  -9  10   70.69    4.54
  -2  -9   9  348.29    6.14
  -2  -9   9  352.21    5.54
  -2  -9   8   66.89    3.97
  -2  -9   8   60.35    2.94
  -2  -9   7   84.46    2.91
  -2  -9   7   94.64    3.69
  -2  -9   6  229.58    3.79
  -2  -9   6  232.10    4.49
  -2  -9   5  714.17    6.48
   2  -9  -5  726.40    6.60
   2  -9  -4  960.33    7.55
  -2  -9   4  946.44    7.57
   2  -9  -3  155.46    2.87
   2  -9  -2  405.47    4.41
   2  -9  -1  262.95    3.68
   2  -9   0   59.27    2.48
   2  -9   0   61.04    2.18
   2  -9   1  462.89    5.16
  -2  -9  -1  462.44    5.01
  -2  -9  -2  791.87    7.20
   2  -9   2  788.98    7.86
   2  -9   3  289.74    4.73
   2  -9   4  442.80    6.05
   2  -9   5  301.97    5.28
   2  -9   6  482.80    6.83
   2  -9   7  233.70    5.58
   2  -9   8   97.39    4.48
   2  -9   9   77.26    4.54
   2  -9  10    9.56    4.43
  -2  -8  11  161.97    5.48
  -2  -8  10  131.82    5.04
  -2  -8  10  124.47    3.92
  -2  -8   9  131.82    3.60
  -2  -8   9  145.54    4.68
  -2  -8   8   17.44    3.20
  -2  -8   8   16.73    2.49
  -2  -8   7 1212.55   10.33
  -2  -8   7 1194.34    9.33
  -2  -8   6 1159.03    8.77
   2  -8  -6 1153.37    8.99
  -2  -8   5   95.24    2.35
  -2  -8   5  101.43    2.84
   2  -8  -5   94.46    2.52
  -2  -8   4  276.61    3.89
   2  -8  -4  278.60    3.67
  -2  -8   3 1854.39   11.85
   2  -8  -3 1896.25   12.20
   2  -8  -2 1166.65    8.39
   2  -8  -1  424.57    4.44
   2  -8   0   45.12    1.89
  -2  -8  -1 1577.90   10.79
   2  -8   1 1602.51   11.09
   2  -8   2  376.34    4.74
   2  -8   2  385.21    5.02
  -2  -8  -2  378.64    4.56
   2  -8   3  185.95    3.89
   2  -8   4  467.92    6.05
   2  -8   5    1.21    2.44
   2  -8   6   12.19    2.80
   2  -8   7  465.94    7.13
   2  -8   8  255.86    5.59
   2  -8   9    5.88    3.93
   2  -8  10   47.92    4.68
   2  -8  11   77.97    5.36
  -2  -7  12  102.38    5.42
  -2  -7  11  104.49    4.11
  -2  -7  10   12.13    2.98
  -2  -7   9   61.66    3.09
  -2  -7   9   63.11    3.78
  -2  -7   8  351.93    5.61
  -2  -7   8  327.39    4.61
  -2  -7   7  156.95    2.99
  -2  -7   7  173.99    4.13
  -2  -7   6  234.12    4.08
  -2  -7   6  230.93    3.29
   2  -7  -6  231.61    3.69
   2  -7  -5 1180.20    8.68
  -2  -7   5 1161.76    8.99
   2  -7  -4  795.09    6.52
  -2  -7   4  773.99    6.05
   2  -7  -4  776.96    6.98
  -2  -7   3   23.32    1.38
  -2  -7   3   23.66    1.63
   2  -7  -3   23.23    1.62
   2  -7  -2  929.19    7.00
  -2  -7   2  938.99    6.59
   2  -7  -1 1808.52   11.43
   2  -7   0  399.59    4.27
   2  -7   1  591.08    6.00
   2  -7   1  603.96    5.47
   2  -7   2 1867.66   12.37
   2  -7   2 1906.40   12.91
  -2  -7  -2 1880.57   12.12
  -2  -7  -3  217.77    3.56
   2  -7   3  236.55    3.95
   2  -7   4    2.39    2.03
  -2  -7  -5  712.75    4.32
  -2  -7  -5  712.60    4.35
   2  -7   6   64.81    3.36
  -2  -7  -6   70.23    1.47
   2  -7   7   30.19    3.18
   2  -7   8    8.32    3.49
   2  -7   9   76.06    4.51
   2  -7  10  108.07    5.15
   2  -7  11   15.48    4.74
  -2  -6  12   53.25    4.54
  -2  -6  11   27.29    3.31
  -2  -6  11   29.42    4.19
  -2  -6  10  119.10    3.78
  -2  -6   9  389.87    5.32
  -2  -6   8  205.79    4.51
  -2  -6   8  205.29    3.63
   2  -6  -7  449.52    5.26
  -2  -6   7  433.14    4.69
   2  -6  -6  314.60    4.26
  -2  -6   6  315.47    4.48
  -2  -6   6  314.85    3.78
  -2  -6   5   77.44    1.89
   2  -6  -5   78.69    2.53
  -2  -6   5   77.74    2.52
  -2  -6   4  396.37    4.32
  -2  -6   4  384.19    3.64
   2  -6  -4  401.72    4.26
   2  -6  -4  394.55    4.61
  -2  -6   3  832.67    6.33
   2  -6  -3  814.60    6.42
  -2  -6   2  152.47    2.23
   2  -6  -2  154.38    2.47
  -2  -6   1  588.24    4.18
   2  -6  -1  567.42    4.91
  -2  -6   0 2995.87   16.69
   2  -6   0 3006.92   17.21
   2  -6   1 1022.88    7.59
  -2  -6  -1 1119.82    7.61
   2  -6   2  138.09    2.78
  -2  -6  -2  143.44    2.51
   2  -6   2  135.98    2.66
  -2  -6  -3  404.16    4.56
   2  -6   3  429.75    5.09
  -2  -6  -4 1676.27   11.65
  -2  -6  -4 1638.57    8.66
  -2  -6  -5  907.68    5.77
   2  -6   5  909.25    8.43
  -2  -6  -6   67.03    1.65
  -2  -6  -6   71.20    1.66
   2  -6   6   63.29    3.06
  -2  -6  -7  268.13    3.23
   2  -6   7  255.32    5.05
   2  -6   8  327.24    6.32
   2  -6   9   34.76    3.99
   2  -6  10   34.09    4.39
   2  -6  11   77.56    5.22
  -2  -5  13   49.42    4.86
  -2  -5  12  132.44    5.30
  -2  -5  11  158.81    4.30
  -2  -5  11  172.05    5.02
  -2  -5  10   24.79    3.61
  -2  -5  10   22.57    2.64
  -2  -5   9  516.12    5.85
  -2  -5   8  553.65    5.71
  -2  -5   7  112.44    2.59
  -2  -5   7  111.00    3.25
   2  -5  -7  113.28    3.00
  -2  -5   6  209.42    2.93
  -2  -5   6  204.04    3.58
   2  -5  -6  190.34    3.42
   2  -5  -6  195.33    3.36
   2  -5  -5  406.54    4.38
  -2  -5   5  381.88    4.41
  -2  -5   5  372.82    3.68
   2  -5  -5  405.69    4.66
   2  -5  -4  739.56    6.35
   2  -5  -4  731.00    6.02
  -2  -5   4  741.39    6.17
  -2  -5   4  727.10    5.22
  -2  -5   3   65.23    1.30
  -2  -5   3   66.69    1.70
  -2  -5   2  111.13    1.80
   2  -5  -2  105.47    2.02
   2  -5  -1 3826.67   20.89
  -2  -5   1 3920.67   19.88
   2  -5   0  604.42    5.01
  -2  -5   0  604.47    3.66
   2  -5   1  974.99    7.07
  -2  -5  -1 1016.11    6.86
  -2  -5  -2  364.84    3.79
   2  -5   3  776.77    6.74
  -2  -5  -3  753.69    6.36
  -2  -5  -4  192.53    3.30
  -2  -5  -4  199.83    1.84
  -2  -5  -4  200.76    1.86
   2  -5   4  195.58    3.54
  -2  -5  -5  711.84    4.85
   2  -5   5  683.78    7.06
   2  -5   6  755.87    7.86
  -2  -5  -6  767.51    5.67
  -2  -5  -7  426.22    4.31
   2  -5   7  384.04    5.84
  -2  -5  -8   18.73    1.95
   2  -5   8   15.19    3.18
   2  -5   9  456.70    7.07
   2  -5  10  221.86    5.84
   2  -5  11   26.36    4.30
   2  -5  12   69.59    5.40
  -2  -4  13  122.49    5.38
  -2  -4  12    7.80    3.45
  -2  -4  12   10.80    3.84
  -2  -4  11  326.32    6.22
  -2  -4  11  300.87    5.17
  -2  -4  10  391.15    6.21
  -2  -4  10  377.25    5.46
  -2  -4   9  260.15    4.59
  -2  -4   9  218.16    4.57
  -2  -4   8  782.19    7.22
   2  -4  -7  465.45    5.42
  -2  -4   7  457.73    4.71
  -2  -4   6  819.54    7.24
   2  -4  -6  854.15    7.32
  -2  -4   5  446.14    3.88
  -2  -4   5  446.79    4.76
   2  -4  -5  437.21    4.59
   2  -4  -5  452.69    4.65
   2  -4  -4 1012.57    7.43
   2  -4  -4 1019.98    7.37
  -2  -4   3 2672.22   14.08
   2  -4  -3 2692.49   15.36
   2  -4  -3 2665.97   15.23
  -2  -4   2  701.50    4.33
  -2  -4   2  712.09    4.94
   2  -4  -2  718.83    5.36
  -2  -4   1  476.01    3.44
   2  -4  -1  484.70    4.22
  -2  -4   0  414.63    2.60
  -2  -4   0  406.22    3.20
   2  -4   0  407.01    3.63
  -2  -4  -1  255.22    2.66
  -2  -4  -2 1337.02    8.81
  -2  -4  -3 1085.52    6.00
  -2  -4  -3 1101.03    6.02
  -2  -4  -4 1436.08   10.31
   2  -4   4 1507.54   10.76
  -2  -4  -4 1530.34    8.59
  -2  -4  -4 1463.48    8.49
   2  -4   5  405.30    5.13
  -2  -4  -5  419.16    3.61
  -2  -4  -5  410.80    3.61
  -2  -4  -6   30.24    1.68
  -2  -4  -6   31.96    1.70
  -2  -4  -7  456.86    4.70
   2  -4   7  442.43    6.11
   2  -4   8  377.37    6.14
  -2  -4  -8  397.52    4.74
  -2  -4  -9   13.69    2.59
   2  -4   9   12.61    3.47
   2  -4  10  139.72    5.19
   2  -4  11   43.55    4.40
   2  -4  12   66.87    4.91
  -2  -3  13    3.95    4.31
  -2  -3  12  134.63    5.07
  -2  -3  11  102.47    3.70
  -2  -3  11  113.90    4.56
  -2  -3  10   11.60    2.46
  -2  -3  10   14.67    3.07
  -2  -3   9  559.42    6.73
  -2  -3   9  564.61    6.08
  -2  -3   8 1086.36    9.45
  -2  -3   8 1160.36    8.93
   2  -3  -7  430.88    5.23
  -2  -3   7  429.79    4.56
   2  -3  -6  359.63    4.35
  -2  -3   6  350.34    3.60
   2  -3  -6  356.99    4.27
   2  -3  -5  402.12    4.29
   2  -3  -5  401.10    4.15
  -2  -3   5  402.85    3.52
  -2  -3   5  388.64    4.24
  -2  -3   4 5030.26   27.18
   2  -3  -4 5032.46   27.09
  -2  -3   4 5045.30   25.96
  -2  -3   3    4.91    0.98
   2  -3  -3    3.65    0.94
   2  -3  -3    3.71    1.00
   2  -3  -2 2563.65   14.39
  -2  -3   2 2603.82   14.07
   2  -3  -1 2714.01   14.94
   2  -3  -1 2701.15   14.85
   2  -3   0 3753.80   20.53
  -2  -3   0 3797.71   19.81
  -2  -3  -1  252.97    2.54
  -2  -3  -1  274.30    1.79
  -2  -3  -2 2987.53   15.07
   2  -3   2 2942.54   16.87
  -2  -3  -2 2948.08   16.67
  -2  -3  -3 1031.34    6.04
  -2  -3  -3 1051.45    6.04
  -2  -3  -4  127.62    2.59
   2  -3   4  129.03    2.83
  -2  -3  -4  140.86    1.89
  -2  -3  -4  145.15    2.00
  -2  -3  -5   84.47    1.83
   2  -3   5   80.25    2.60
  -2  -3  -5   80.68    2.49
  -2  -3  -6  979.34    7.13
  -2  -3  -6  996.47    7.32
  -2  -3  -7  536.45    5.22
   2  -3   7  534.40    6.55
   2  -3   8  173.36    4.55
  -2  -3  -8  181.83    3.53
  -2  -3  -9  412.32    5.50
   2  -3   9  382.50    6.49
   2  -3  10  144.11    5.26
  -2  -3 -10  148.95    4.04
   2  -3  11    4.51    4.13
   2  -3  12    7.45    4.48
  -2  -2  13   44.21    4.21
  -2  -2  13   49.43    4.65
  -2  -2  12  107.24    4.34
  -2  -2  12  107.96    4.94
  -2  -2  11   69.17    4.06
  -2  -2  11   69.76    3.54
  -2  -2  10  433.55    6.19
  -2  -2  10  369.53    5.02
  -2  -2   9  766.66    7.93
  -2  -2   9  751.41    7.07
  -2  -2   8  644.43    6.84
  -2  -2   8  631.16    6.04
   2  -2  -7 1103.44    8.84
  -2  -2   7 1027.81    8.51
   2  -2  -7 1066.39    8.39
  -2  -2   7  978.80    7.39
  -2  -2   6  570.04    4.81
   2  -2  -6  588.88    5.36
   2  -2  -5   69.39    2.07
   2  -2  -5   68.07    1.82
  -2  -2   5   63.46    1.39
   2  -2  -4  632.94    5.36
  -2  -2   4  634.29    4.34
   2  -2  -3 1256.83    8.10
   2  -2  -3 1262.19    7.66
  -2  -2   2  100.62    1.56
   2  -2  -2   98.05    1.65
   2  -2  -1  143.59    1.71
  -2  -2   1  134.83    1.53
   2  -2   0 4759.86   24.41
  -2  -2   0 4708.39   23.82
  -2  -2   0 4760.71   23.78
   2  -2   1 6624.90   34.18
   2  -2   1 6653.19   34.14
  -2  -2  -2  326.39    2.36
  -2  -2  -2  323.19    2.45
  -2  -2  -3 1432.91    8.33
  -2  -2  -3 1469.99    9.60
  -2  -2  -4  224.20    3.25
  -2  -2  -4  217.17    2.40
  -2  -2  -5  693.95    5.44
   2  -2   5  667.70    6.68
  -2  -2  -5  658.84    6.35
  -2  -2  -5  700.82    5.63
  -2  -2  -6   97.51    2.35
   2  -2   6   92.06    3.01
  -2  -2  -6   93.37    2.33
   2  -2   7  671.41    7.36
  -2  -2  -7  678.81    6.24
  -2  -2  -7  675.87    6.10
  -2  -2  -8  528.94    5.95
   2  -2   8  560.74    7.28
  -2  -2  -9  184.32    4.23
   2  -2   9  174.62    4.85
  -2  -2 -10   32.56    3.28
   2  -2  10   29.44    3.90
   2  -2  11  420.05    7.37
   2  -2  12   67.12    5.20
  -2  -1  13   32.92    4.38
  -2  -1  13   28.10    4.10
  -2  -1  12  182.29    5.34
  -2  -1  12  157.85    4.33
  -2  -1  11   51.76    3.42
  -2  -1  11   54.58    3.82
  -2  -1  10   13.56    2.60
  -2  -1  10   18.96    2.92
  -2  -1   9  394.03    4.89
  -2  -1   9  415.38    5.74
  -2  -1   8  491.65    5.75
  -2  -1   8  511.62    5.38
  -2  -1   7  390.74    4.86
   2  -1  -7  385.38    4.59
   2  -1  -6 1012.43    8.05
  -2  -1   6 1051.84    8.17
  -2  -1   6 1040.80    7.34
   2  -1  -6 1001.56    7.52
   2  -1  -5 3332.41   19.22
  -2  -1   5 3330.72   18.04
   2  -1  -5 3303.97   18.41
  -2  -1   4 1710.23    9.71
   2  -1  -4 1730.52   10.14
  -2  -1   3  334.82    3.20
  -2  -1   3  329.57    2.34
   2  -1  -3  328.72    3.27
  -2  -1   2 5163.34   26.56
  -2  -1   1 4958.29   25.08
   2  -1  -1 4877.59   24.74
  -2  -1   0 1071.85    6.09
   2  -1   0 1080.16    6.41
   2  -1   1  805.47    5.41
  -2  -1  -1  802.48    5.21
   2  -1   1  803.51    5.37
  -2  -1  -1  794.78    4.85
  -2  -1  -2 1729.43    9.95
  -2  -1  -2 1692.45    9.22
  -2  -1  -3 2192.39   13.34
  -2  -1  -3 2243.04   12.50
  -2  -1  -4   24.80    1.30
  -2  -1  -4   22.86    1.54
  -2  -1  -4   22.50    1.38
  -2  -1  -5 1211.08    9.28
  -2  -1  -5 1277.62    8.40
   2  -1   5 1143.61    9.27
  -2  -1  -5 1344.93    8.82
  -2  -1  -6  596.66    5.50
  -2  -1  -6  596.97    5.73
   2  -1   7    9.18    2.53
  -2  -1  -7    8.67    1.99
  -2  -1  -7    8.13    1.91
   2  -1   8  116.39    3.84
  -2  -1  -8  139.69    3.57
   2  -1   9  142.84    4.00
  -2  -1  -9  178.25    4.11
   2  -1  10  103.88    4.66
  -2  -1 -10  102.21    4.09
   2  -1  11    3.00    3.98
  -2  -1 -11    3.88    3.30
   2  -1  12   71.99    4.92
  -2   0  14    7.34    4.63
  -2   0  13  239.35    6.07
  -2   0  13  217.94    5.74
  -2   0  12  122.61    4.20
  -2   0  12  137.92    4.68
  -2   0  11   69.42    3.79
  -2   0  11   65.27    3.50
  -2   0  10  930.16    9.02
  -2   0  10  939.61    8.86
  -2   0   9  494.61    5.75
  -2   0   9  525.76    6.31
   2   0  -8    1.40    1.87
  -2   0   8    1.01    1.87
  -2   0   8    1.48    1.92
  -2   0   7  126.01    2.99
  -2   0   7  127.59    2.64
   2   0  -6 3618.12   20.99
  -2   0   6 3579.19   19.89
  -2   0   5  843.82    6.08
   2   0  -5  851.35    6.77
   2   0  -4    6.16    1.26
   2   0  -4    7.44    0.89
  -2   0   4    5.05    0.79
  -2   0   3  420.02    2.95
   2   0  -3  425.44    3.01
  -2   0   2 6937.94   35.84
  -2   0   2 7087.72   34.74
  -2   0   1 2064.48   10.60
   2   0  -1 2069.94   10.64
   2   0  -1 2067.70   11.45
   2   0   1 1312.13    7.79
  -2   0  -1 1316.06    7.68
   2   0   2   12.32    0.95
   2   0   2   11.78    0.80
  -2   0  -2   14.08    1.05
  -2   0  -3  515.66    4.62
  -2   0  -3  506.02    3.99
  -2   0  -4 1788.05   11.09
  -2   0  -4 1773.11   10.72
  -2   0  -5 1279.66    8.80
  -2   0  -5 1293.19    9.17
  -2   0  -6  270.04    3.57
  -2   0  -6  278.14    3.94
   2   0   7   84.04    3.15
  -2   0  -7   89.28    2.98
   2   0   8  921.77    9.02
  -2   0  -8 1076.69    9.16
   2   0   9  224.06    5.26
  -2   0  -9  227.41    4.75
  -2   0 -10   32.87    3.60
   2   0  10   30.17    3.77
   2   0  11    9.74    3.54
  -2   0 -11   10.94    3.64
  -2   0 -12  131.84    5.12
   2   0  12  125.12    5.50
  -2   1  14   72.37    4.96
  -2   1  14   80.54    4.93
  -2   1  13   32.60    4.10
  -2   1  13   37.18    4.01
  -2   1  12  141.24    4.59
  -2   1  12  154.24    5.01
  -2   1  11   80.44    3.90
  -2   1  11   70.41    3.65
  -2   1  10   14.42    2.98
  -2   1  10   15.10    2.92
  -2   1   9  562.85    6.31
  -2   1   9  564.45    6.32
  -2   1   8  548.05    5.79
  -2   1   8  537.76    5.97
  -2   1   7  416.86    4.97
  -2   1   7  422.22    4.72
  -2   1   6  862.10    6.67
   2   1  -6  864.35    7.32
   2   1  -6  851.74    6.48
   2   1  -5 3522.75   18.74
   2   1  -5 3416.87   19.81
  -2   1   5 3483.11   19.51
  -2   1   5 3383.51   18.97
  -2   1   4 1944.68   11.07
  -2   1   4 1953.15   11.72
   2   1  -3  347.71    2.43
  -2   1   3  350.43    2.83
  -2   1   2 5019.79   25.54
  -2   1   2 5008.13   25.51
  -2   1   1 4810.67   24.69
   2   1  -1 4738.11   24.34
  -2   1   1 4731.32   23.97
  -2   1   0 1247.87    7.06
   2   1   0 1240.77    6.89
   2   1   1  656.74    4.15
  -2   1  -1  651.86    4.64
  -2   1  -2 1541.68    9.34
   2   1   2 1476.56    9.18
   2   1   2 1479.48    8.60
  -2   1  -2 1558.22    9.37
  -2   1  -3 2002.09   12.12
  -2   1  -3 2025.37   11.63
  -2   1  -4   30.75    1.51
  -2   1  -4   30.38    1.65
  -2   1  -5 1312.07    9.44
  -2   1  -5 1304.42    9.01
  -2   1  -6  541.17    5.33
  -2   1  -6  556.92    5.81
   2   1   7   18.85    2.62
  -2   1  -7   21.05    2.32
   2   1   8  118.82    3.86
  -2   1  -8  127.26    3.73
  -2   1  -9  177.97    4.65
   2   1   9  156.00    4.63
  -2   1 -10   92.92    4.25
   2   1  10   79.80    4.05
  -2   1 -11    1.82    3.90
   2   1  11    0.17    4.04
  -2   1 -12   86.21    4.98
   2   1  12   69.09    4.42
  -2   2  14  100.47    5.14
  -2   2  14   93.65    4.91
  -2   2  13   30.30    3.98
  -2   2  12   85.52    4.30
  -2   2  12   81.09    4.07
  -2   2  11   94.90    3.99
  -2   2  11   99.52    4.14
  -2   2  10  384.14    5.56
  -2   2  10  420.33    6.02
  -2   2   9  663.68    7.12
  -2   2   9  655.85    6.99
   2   2  -8  675.05    6.43
  -2   2   8  688.37    6.84
  -2   2   8  677.89    6.65
  -2   2   7  966.85    7.80
  -2   2   7  945.25    7.86
   2   2  -7  966.43    7.46
   2   2  -6  580.84    5.88
   2   2  -6  587.79    5.00
  -2   2   6  573.43    5.44
  -2   2   6  575.28    5.23
  -2   2   5   40.47    1.49
  -2   2   5   39.41    1.58
   2   2  -5   39.60    1.31
   2   2  -4  779.06    5.05
  -2   2   4  798.61    6.01
  -2   2   3 1274.04    8.21
   2   2  -3 1257.00    6.81
  -2   2   2   22.84    0.80
   2   2  -2   22.28    0.93
  -2   2   2   23.41    0.86
  -2   2   1  126.90    1.53
   2   2  -1  138.31    1.57
  -2   2   0 4466.04   23.25
   2   2   0 4415.33   22.66
  -2   2   0 4466.79   23.67
  -2   2  -1 6534.39   33.61
   2   2   1 6500.85   32.19
   2   2   1 6496.29   33.08
  -2   2  -1 6463.89   33.30
  -2   2  -2  329.45    3.40
   2   2   2  340.91    3.34
  -2   2  -2  332.69    3.29
   2   2   3 1469.18    9.45
  -2   2  -3 1443.02    8.99
  -2   2  -3 1450.60    9.40
  -2   2  -4  218.54    3.25
  -2   2  -4  209.51    2.92
  -2   2  -5  814.80    7.15
  -2   2  -5  853.58    6.86
  -2   2  -6  107.00    3.09
  -2   2  -6  104.16    2.74
   2   2   7  620.18    7.14
  -2   2  -7  721.79    7.47
   2   2   8  553.44    7.00
  -2   2  -8  629.77    7.41
  -2   2  -9  145.92    4.45
   2   2   9  139.57    4.72
  -2   2 -10   39.07    3.91
   2   2  10   31.85    3.79
  -2   2 -11  520.76    7.85
   2   2  11  490.31    7.96
   2   2  12   74.58    5.22
  -2   2 -12   82.05    5.10
  -2   2 -13    4.58    4.58
  -2   3  14   12.07    4.48
  -2   3  14   10.30    4.18
  -2   3  13    7.59    3.58
  -2   3  13    5.89    4.13
  -2   3  12  110.04    4.45
  -2   3  12  113.62    4.66
  -2   3  11  117.15    4.15
  -2   3  11  115.67    4.33
  -2   3  10    7.48    2.91
  -2   3  10   10.94    2.85
  -2   3   9  577.35    6.53
  -2   3   9  575.66    6.61
   2   3  -8 1095.37    8.68
  -2   3   8 1111.44    9.19
   2   3  -7  326.44    3.87
  -2   3   7  337.79    4.35
  -2   3   7  332.48    4.29
  -2   3   6  439.06    4.62
  -2   3   6  436.40    4.68
   2   3  -6  426.98    4.11
  -2   3   5  246.84    3.19
   2   3  -5  240.84    2.67
  -2   3   4 4566.04   24.99
   2   3  -4 4572.29   25.26
  -2   3   3    3.70    0.94
   2   3  -3    4.40    1.00
   2   3  -3    4.71    0.57
  -2   3   3    2.53    0.85
  -2   3   2 2531.34   14.61
   2   3  -2 2599.55   14.23
   2   3  -2 2630.70   13.11
  -2   3   2 2539.35   14.37
  -2   3   2 2477.19   14.26
   2   3  -1 2844.98   15.02
   2   3  -1 2854.50   14.55
   2   3   0 3859.84   19.96
  -2   3   0 3885.74   20.58
   2   3   0 3877.44   19.52
  -2   3  -1  312.03    3.28
  -2   3  -1  333.11    3.12
   2   3   1  301.54    1.91
   2   3   1  335.89    2.89
   2   3   2 3061.42   17.17
  -2   3  -2 3083.40   17.48
  -2   3  -2 3113.12   17.18
  -2   3  -3 1009.70    7.59
  -2   3  -3  994.23    7.08
  -2   3  -4  150.20    2.93
   2   3   4  143.10    2.90
  -2   3  -4  152.67    2.65
  -2   3  -5   18.88    1.86
  -2   3  -5   18.33    2.00
  -2   3  -5   17.81    2.05
  -2   3  -6 1004.68    8.79
  -2   3  -7  602.52    7.04
  -2   3  -8  189.32    4.64
   2   3   8  183.39    4.69
   2   3   9  412.61    6.64
  -2   3  -9  469.95    6.95
  -2   3 -10  201.92    5.38
   2   3  10  181.24    5.35
  -2   3 -11    8.60    4.31
   2   3  11    4.15    3.76
  -2   3 -12   22.08    4.61
   2   3  12   16.37    4.69
  -2   4  13  174.23    5.30
  -2   4  13  174.28    5.89
  -2   4  12   15.58    4.03
  -2   4  12   12.85    3.59
  -2   4  11  306.22    5.49
  -2   4  11  288.23    5.73
  -2   4  10  300.01    5.56
  -2   4  10  285.94    4.89
  -2   4   9  340.85    5.23
  -2   4   9  363.69    5.33
   2   4  -8  617.10    5.97
  -2   4   8  614.17    6.26
  -2   4   7  431.25    5.14
  -2   4   7  424.84    4.90
  -2   4   6  827.91    7.06
  -2   4   6  814.46    6.87
  -2   4   5  410.73    4.34
   2   4  -5  425.77    3.82
  -2   4   5  418.01    4.40
  -2   4   4  876.26    6.79
   2   4  -4  870.43    6.86
  -2   4   3 2716.14   15.53
   2   4  -3 2712.62   15.36
   2   4  -3 2685.10   14.08
   2   4  -2  532.91    4.19
  -2   4   2  505.65    4.35
  -2   4   2  514.02    4.54
  -2   4   2  526.42    4.64
   2   4  -1  501.61    3.49
  -2   4   1  504.95    4.48
  -2   4   1  509.90    4.26
   2   4   0  220.46    2.24
   2   4   0  214.86    1.71
   2   4   1  146.57    2.02
  -2   4  -1  149.55    2.24
   2   4   2 1377.20    8.81
  -2   4  -2 1290.40    9.12
  -2   4  -3 1310.04    9.49
   2   4   3 1339.10    9.15
   2   4   4 1526.12   10.71
  -2   4  -4 1586.14   10.30
   2   4   5  429.13    5.29
  -2   4  -5  436.72    5.33
  -2   4  -6   21.07    2.56
  -2   4  -7  339.83    5.40
  -2   4  -8  290.13    5.51
  -2   4  -9    5.84    3.52
   2   4   9    9.16    3.56
   2   4  10  116.12    4.86
  -2   4 -10  126.82    5.20
  -2   4 -11   45.01    4.86
   2   4  11   46.49    4.63
  -2   4 -12   54.50    4.92
   2   4  12   48.83    4.88
  -2   5  13   34.24    3.79
  -2   5  13   31.28    4.25
  -2   5  12  148.17    4.52
  -2   5  12  141.97    5.15
  -2   5  11  172.50    4.46
  -2   5  11  172.11    4.98
  -2   5  10   18.11    2.98
  -2   5  10   16.27    3.16
  -2   5   9  482.74    6.31
  -2   5   9  502.72    6.07
  -2   5   8  472.53    5.60
   2   5  -8  474.83    5.20
  -2   5   7   89.97    2.88
  -2   5   7   82.40    2.53
   2   5  -7   91.48    2.54
  -2   5   6  185.88    3.20
  -2   5   6  187.82    3.42
   2   5  -5  496.43    5.21
  -2   5   5  497.21    5.14
  -2   5   4 1032.88    7.49
   2   5  -4  940.98    7.26
  -2   5   4  974.37    7.47
   2   5  -4 1018.50    6.42
   2   5  -3   63.14    1.67
  -2   5   3   68.99    1.93
  -2   5   3   63.65    1.73
   2   5  -3   67.98    1.28
  -2   5   3   71.41    1.89
  -2   5   2  177.96    2.71
   2   5  -2  176.06    2.29
   2   5  -2  181.04    1.98
   2   5  -2  180.32    1.93
  -2   5   2  173.79    2.59
   2   5  -1 3741.88   19.74
  -2   5   1 3699.29   20.72
  -2   5   1 3714.57   20.95
   2   5   0  585.88    3.58
  -2   5   0  570.31    4.79
   2   5   0  571.53    4.39
  -2   5   0  577.64    5.09
   2   5   1  969.53    6.61
  -2   5  -1  937.48    6.83
   2   5   2  209.36    2.81
   2   5   3  667.02    5.84
  -2   5  -3  618.86    6.14
  -2   5  -4  187.36    3.22
   2   5   4  177.49    3.19
  -2   5  -4  185.93    3.23
  -2   5  -4  171.73    3.34
  -2   5  -5  601.21    6.62
   2   5   5  611.94    6.37
  -2   5  -6  681.34    7.34
   2   5   6  637.40    7.03
  -2   5  -7  333.95    5.61
  -2   5  -8   14.52    3.25
   2   5   9  435.03    7.19
  -2   5  -9  465.33    7.42
   2   5  10  219.54    5.98
  -2   5 -10  241.60    6.15
   2   5  11   25.34    4.38
  -2   5 -11   25.31    4.54
  -2   6  13   97.15    5.20
  -2   6  12   46.05    3.80
  -2   6  12   40.94    4.36
  -2   6  11   36.84    4.03
  -2   6  11   37.35    3.23
  -2   6  10  158.51    4.12
  -2   6  10  162.74    4.69
  -2   6   9  400.69    6.01
   2   6  -8  254.78    3.96
  -2   6   8  250.44    4.63
  -2   6   8  240.34    4.02
  -2   6   7  504.36    5.45
  -2   6   7  513.55    6.01
  -2   6   6  330.89    4.19
  -2   6   6  319.60    4.46
   2   6  -5  109.20    2.77
   2   6  -5  113.91    2.11
  -2   6   5  104.93    2.47
  -2   6   5  107.33    2.77
  -2   6   4  347.38    3.91
  -2   6   4  351.88    4.27
   2   6  -4  356.39    3.33
   2   6  -3  993.59    7.24
   2   6  -3 1044.82    6.62
  -2   6   3 1037.13    7.85
  -2   6   3 1005.45    7.49
  -2   6   3 1014.65    7.83
  -2   6   2  177.77    2.91
  -2   6   2  180.75    2.83
   2   6  -2  160.15    2.27
   2   6  -2  163.81    2.14
   2   6  -2  167.56    2.05
  -2   6   2  169.46    2.70
  -2   6   1  566.77    5.12
   2   6  -1  566.18    4.51
  -2   6   1  568.46    5.25
  -2   6   0 3274.54   18.75
   2   6   0 3212.35   16.54
   2   6   0 3190.30   16.70
   2   6   0 3301.81   17.93
  -2   6   0 3223.68   18.41
   2   6   1  804.93    6.23
  -2   6  -1  820.05    6.91
   2   6   2  119.79    2.51
  -2   6  -3  595.64    5.84
   2   6   3  543.37    5.54
  -2   6  -4 1535.09   11.94
   2   6   4 1713.09   11.67
  -2   6  -5  921.87    8.54
   2   6   5  964.66    8.30
   2   6   6   65.68    3.21
  -2   6  -6   66.36    3.32
  -2   6  -7  348.87    5.90
  -2   6  -8  437.79    6.94
  -2   6  -9   33.02    4.06
   2   6  10   20.44    4.24
  -2   6 -10   19.95    4.23
   2   6  11   49.36    4.97
  -2   6 -11   55.36    5.15
  -2   7  12   55.39    4.83
  -2   7  11  126.02    4.83
  -2   7  11  131.40    3.93
  -2   7  10   20.41    3.45
  -2   7   9   29.98    3.13
  -2   7   9   30.88    2.59
  -2   7   8  276.03    4.98
  -2   7   8  275.05    4.30
  -2   7   7  150.95    3.65
  -2   7   7  147.84    3.22
  -2   7   6  250.73    3.78
  -2   7   6  256.30    4.34
  -2   7   5 1309.37    9.27
   2   7  -5 1266.10    8.25
  -2   7   4  873.40    7.05
  -2   7   4  869.82    7.58
   2   7  -3   17.66    1.55
   2   7  -3   19.37    1.16
  -2   7   3   16.99    1.72
  -2   7   3   18.33    1.66
   2   7  -2  720.36    5.60
   2   7  -2  722.52    5.67
  -2   7   2  721.78    6.37
  -2   7   2  717.30    6.59
  -2   7   2  716.88    6.26
   2   7  -1 1824.80   10.77
   2   7  -1 1671.13   10.30
   2   7  -1 1777.64   10.21
  -2   7   1 1782.60   11.56
   2   7  -1 1770.14   10.77
  -2   7   1 1714.31   11.50
   2   7   0  343.15    2.67
   2   7   0  338.91    2.74
  -2   7  -1  694.54    6.44
   2   7   1  689.67    5.79
   2   7   2 1793.48   11.58
  -2   7  -2 1765.42   12.24
   2   7   3  302.52    4.13
  -2   7  -3  300.45    4.01
   2   7   4    4.74    2.09
   2   7   5  783.12    7.61
   2   7   6   26.67    2.82
  -2   7  -6   27.38    2.99
   2   7   7   14.08    3.19
  -2   7  -7   14.47    2.96
  -2   7  -8    2.39    3.43
  -2   7  -9   55.84    4.28
  -2   7 -10   80.75    4.98
   2   7  11   11.65    4.32
  -2   7 -11   10.41    4.78
  -2   8  12   16.04    4.47
  -2   8  11  149.55    4.03
  -2   8  10  141.70    4.87
  -2   8  10  149.40    3.96
  -2   8   9  161.14    4.65
  -2   8   9  157.56    3.75
  -2   8   8    5.71    2.76
  -2   8   8    6.40    2.33
  -2   8   7 1147.31    9.28
  -2   8   7 1129.92   10.18
   2   8  -6 1150.14    8.25
  -2   8   6 1138.11    9.85
  -2   8   5   94.93    2.58
  -2   8   5   96.93    3.06
   2   8  -4  288.97    3.33
   2   8  -4  261.90    3.84
  -2   8   4  266.84    4.28
  -2   8   4  288.60    4.05
  -2   8   3 1782.78   11.97
   2   8  -3 1793.00   11.73
  -2   8   3 1816.81   12.76
   2   8  -2 1185.71    7.87
   2   8  -2 1051.43    7.51
   2   8  -2 1094.12    7.89
  -2   8   2 1140.36    9.05
   2   8  -2 1071.52    7.85
  -2   8   2 1087.28    8.37
  -2   8   2 1111.78    8.62
   2   8  -1  376.15    3.97
   2   8  -1  371.07    3.40
  -2   8   1  354.65    4.32
   2   8  -1  361.62    3.52
  -2   8   1  364.00    4.37
  -2   8   0  106.84    2.66
   2   8   0  110.00    1.60
   2   8   0  109.62    1.67
   2   8   0  113.13    2.40
   2   8   0  106.08    2.21
   2   8   1 1604.00    8.45
  -2   8  -1 1674.52   11.64
   2   8   1 1639.43   10.91
   2   8   1 1583.23    8.53
   2   8   2  376.17    4.51
  -2   8  -2  367.66    4.83
   2   8   3  169.10    3.38
  -2   8  -3  158.42    3.57
   2   8   4  340.29    4.85
   2   8   5   10.41    2.47
   2   8   6   18.69    2.99
   2   8   7  347.44    5.80
  -2   8  -7  354.32    6.38
  -2   8  -8  259.85    5.76
   2   8   8  248.49    5.60
  -2   8  -9    6.39    4.02
  -2   8 -10   58.35    4.81
   2   8  11  110.37    5.95
  -2   8 -11  114.90    5.94
  -2   9  12  417.41    7.84
  -2   9  11  111.73    5.15
   2   9 -11  115.87    5.73
  -2   9  10   64.95    4.31
  -2   9  10   70.85    3.53
  -2   9   9  295.53    5.91
  -2   9   9  305.55    4.86
  -2   9   8   79.73    3.72
  -2   9   8   78.93    3.02
  -2   9   7   62.22    3.41
  -2   9   7   66.08    2.79
  -2   9   6  248.91    3.79
  -2   9   6  261.04    4.67
  -2   9   5  680.92    6.47
  -2   9   5  668.00    7.30
  -2   9   4  982.50    8.91
  -2   9   4  978.83    8.00
  -2   9   3  149.67    3.37
   2   9  -3  139.43    2.73
   2   9  -3  150.78    2.63
   2   9  -3  144.41    3.05
  -2   9   3  155.04    3.12
   2   9  -2  524.72    4.91
   2   9  -2  484.58    4.64
   2   9  -2  515.95    5.14
   2   9  -2  464.42    4.74
  -2   9   2  489.45    5.93
  -2   9   2  502.64    5.39
   2   9  -1  235.06    2.84
   2   9  -1  240.04    3.31
  -2   9   1  229.16    3.68
   2   9  -1  235.21    3.38
   2   9  -1  238.29    3.00
   2   9   0  123.87    1.82
   2   9   0  122.86    2.57
   2   9   0  130.05    1.90
   2   9   0  127.49    2.76
  -2   9   0  120.58    2.95
   2   9   1  395.50    2.77
  -2   9  -1  400.34    5.11
   2   9   1  388.34    2.86
   2   9   2  874.71    7.67
  -2   9  -2  826.53    7.86
  -2   9  -3  372.32    5.46
   2   9   3  357.95    4.93
   2   9   4  457.90    5.78
  -2   9  -4  454.54    6.37
   2   9   5  291.72    5.00
  -2   9  -5  257.13    5.34
   2   9   6  492.29    6.63
   2   9   7  247.76    5.32
  -2   9  -8  122.76    5.21
   2   9   8  108.62    4.69
   2   9   9  107.08    5.04
  -2   9  -9  137.61    5.78
  -2  10  11  169.47    5.73
   2  10 -11  196.62    6.76
   2  10 -10  168.95    5.88
  -2  10  10  143.88    5.30
  -2  10   9   94.05    4.42
   2  10  -9  106.64    5.07
  -2  10   9   98.52    3.58
  -2  10   8  142.50    4.51
  -2  10   8  151.23    3.71
  -2  10   7   85.55    2.78
  -2  10   7   91.43    3.73
  -2  10   6  137.21    3.30
   2  10  -6  146.25    4.22
  -2  10   6  145.54    4.28
   2  10  -5   33.91    2.97
  -2  10   5   29.61    2.27
  -2  10   5   29.16    2.98
   2  10  -4  177.95    3.71
  -2  10   4  171.60    4.03
  -2  10   4  181.67    3.49
   2  10  -3  717.65    6.54
   2  10  -3  746.07    6.30
   2  10  -3  714.18    6.58
   2  10  -3  688.06    6.60
  -2  10   3  690.87    7.49
  -2  10   3  740.62    6.88
   2  10  -2  464.40    4.73
   2  10  -2  476.90    5.18
  -2  10   2  471.79    5.43
   2  10  -1  151.59    3.10
   2  10  -1  141.69    2.36
   2  10  -1  141.33    2.73
  -2  10   1  145.90    3.25
   2  10  -1  149.83    2.55
  -2  10   0  634.71    6.52
   2  10   0  671.28    6.19
   2  10   0  668.61    4.86
   2  10   0  679.66    6.43
   2  10   0  616.60    4.75
  -2  10  -1  739.59    7.44
   2  10   1  741.75    7.05
   2  10   1  729.25    6.78
   2  10   1  738.74    4.69
  -2  10  -2   58.71    3.00
   2  10   2   62.52    2.86
   2  10   3  199.71    4.02
  -2  10  -3  201.18    4.43
   2  10   4  667.52    7.25
  -2  10  -4  657.33    7.76
  -2  10  -5  501.78    7.32
   2  10   5  498.78    6.64
   2  10   6   56.13    3.78
  -2  10  -6   56.69    4.01
   2  10   7  497.07    7.23
   2  10   8  181.27    5.42
   2  10   9   21.47    4.25
  -2  10  -9   20.16    4.47
  -2  10 -10   91.39    5.84
  -2  11  11  114.09    5.41
   2  11 -11  133.78    6.47
  -2  11  10  121.43    5.37
   2  11 -10  127.84    5.52
   2  11  -9  163.53    5.60
  -2  11   9  148.70    5.27
  -2  11   8  171.56    4.84
  -2  11   8  183.57    3.93
  -2  11   7  188.24    4.94
   2  11  -7  193.02    5.05
  -2  11   6   97.76    3.06
   2  11  -6  110.71    4.04
  -2  11   6  103.68    4.11
  -2  11   5  658.57    6.51
  -2  11   5  692.63    8.08
   2  11  -4  185.44    3.42
  -2  11   4  166.35    4.27
   2  11  -4  179.94    4.02
  -2  11   4  173.46    3.57
  -2  11   3   88.38    2.95
   2  11  -3   93.82    2.76
   2  11  -3   97.97    2.73
   2  11  -3   94.15    2.94
   2  11  -3   87.27    2.89
  -2  11   2  160.21    3.60
   2  11  -2  164.76    3.49
   2  11  -2  153.19    2.88
   2  11  -2  151.10    2.98
   2  11  -2  164.20    3.08
   2  11  -1  631.20    6.45
   2  11  -1  604.18    5.22
   2  11  -1  640.62    6.16
  -2  11   1  624.82    6.76
   2  11  -1  656.04    5.62
   2  11   0  270.20    2.95
   2  11   0  279.52    3.23
   2  11   0  273.65    4.35
  -2  11  -1   74.47    3.20
   2  11   1   73.46    1.41
   2  11   1   73.71    1.41
  -2  11  -2  686.21    7.83
   2  11   2  717.99    7.46
   2  11   3  966.81    9.02
  -2  11  -3  943.63    9.51
   2  11   4    7.90    2.56
  -2  11  -4    8.96    3.00
   2  11   5  203.44    4.75
  -2  11  -5  197.10    5.17
   2  11   6  376.03    6.38
  -2  11  -6  373.24    6.97
  -2  11  -7  198.27    5.92
   2  11   7  186.20    5.11
   2  11   8   41.65    4.37
   2  11   9  130.46    5.36
  -2  12  10  373.48    7.66
   2  12 -10  410.19    8.11
   2  12  -9   24.43    4.63
  -2  12   9   22.97    4.08
  -2  12   8   82.37    4.74
   2  12  -8   80.34    4.63
   2  12  -7  143.83    4.93
  -2  12   7  139.79    5.01
  -2  12   6  428.38    5.39
  -2  12   6  424.27    6.87
  -2  12   5   17.71    2.32
   2  12  -5   19.68    3.22
  -2  12   5   22.61    3.24
  -2  12   4  384.56    6.38
   2  12  -4  399.17    5.45
   2  12  -4  407.33    5.83
  -2  12   4  392.58    5.22
  -2  12   3  258.32    4.46
   2  12  -3  279.63    4.66
   2  12  -2  322.93    4.86
   2  12  -2  300.54    3.97
   2  12  -2  307.95    4.29
  -2  12   2  317.87    4.84
   2  12  -1   65.39    3.02
   2  12  -1   58.31    2.02
   2  12  -1   63.43    2.27
  -2  12   1   60.76    3.51
  -2  12   1   60.49    2.92
   2  12   0  244.39    4.44
   2  12   0  240.03    3.11
  -2  12   0  246.71    5.19
  -2  12   0  232.81    4.55
   2  12   1  272.52    2.86
  -2  12  -1  269.62    5.14
   2  12   1  270.84    4.74
   2  12   2   21.46    2.67
  -2  12  -2   19.84    3.10
  -2  12  -3  212.79    5.03
   2  12   3  231.85    4.88
   2  12   4  663.93    7.89
  -2  12  -4  594.68    8.08
   2  12   5   76.53    3.94
  -2  12  -5   72.19    4.47
  -2  12  -6   17.22    3.96
   2  12   6   20.56    3.85
   2  12   7   68.02    4.32
  -2  12  -7   64.43    5.09
   2  12   8   24.13    4.32
  -2  12  -8   29.01    6.08
   2  13 -10   21.21    5.05
  -2  13   9  157.95    5.83
   2  13  -9  180.27    6.19
  -2  13   8  470.02    7.93
   2  13  -8  512.07    8.42
   2  13  -7  106.59    4.85
  -2  13   7  115.06    4.98
  -2  13   6  113.21    3.35
   2  13  -6  120.62    4.37
  -2  13   6  115.17    4.67
  -2  13   5  294.85    4.59
  -2  13   5  306.93    6.11
   2  13  -5  311.93    5.59
   2  13  -4  477.18    6.19
  -2  13   4  474.50    5.89
   2  13  -3  221.67    4.44
   2  13  -3  216.97    4.31
  -2  13   3  226.70    4.37
   2  13  -2  425.76    5.12
  -2  13   2  436.60    5.71
  -2  13   1  749.32    8.81
   2  13  -1  744.79    7.80
  -2  13   0   45.78    3.46
   2  13   0   44.29    1.96
   2  13   0   43.93    3.03
  -2  13   0   45.68    3.39
  -2  13  -1   70.11    3.60
   2  13   1   75.88    3.41
   2  13   2  350.49    5.70
  -2  13  -2  343.62    6.08
  -2  13  -3  258.63    5.77
   2  13   3  256.58    5.34
   2  13   4    3.28    3.36
  -2  13  -4    5.75    3.24
   2  13   5  129.51    4.61
  -2  13  -5  112.99    4.86
   2  13   6  519.00    7.83
  -2  13  -6  517.02    8.56
   2  13   7   22.06    4.41
  -2  13  -7   22.28    4.59
  -2  13  -8   94.09    5.58
   2  13   8  103.03    5.51
  -2  14   9   66.40    5.18
   2  14  -9   69.84    5.21
  -2  14   8    2.30    4.13
   2  14  -8   -1.44    4.42
   2  14  -7  482.57    7.99
  -2  14   7  460.50    7.97
   2  14  -6  203.67    5.51
  -2  14   6  183.26    5.59
  -2  14   5   44.44    2.90
   2  14  -5   45.23    3.46
   2  14  -5   43.52    3.67
   2  14  -4  278.78    5.23
   2  14  -4  271.04    5.08
  -2  14   4  281.76    4.86
   2  14  -3  806.25    8.47
  -2  14   3  803.66    8.17
   2  14  -2  882.11    8.96
  -2  14   2  860.25    9.87
  -2  14   2  853.84    8.57
   2  14  -1    8.37    2.92
  -2  14   1    7.32    3.31
   2  14  -1    7.32    2.13
  -2  14   1    6.88    2.71
  -2  14   0  451.91    6.55
   2  14   0  465.17    6.47
  -2  14   0  467.25    7.28
  -2  14  -1  488.99    7.47
   2  14   1  469.96    6.67
  -2  14  -2   65.04    3.96
   2  14   2   62.72    3.69
  -2  14  -3  168.01    5.22
   2  14   3  175.54    4.82
   2  14   4  265.40    5.69
  -2  14  -4  263.63    6.12
   2  14   5  187.07    5.34
  -2  14  -5  180.35    5.88
   2  14   6   15.12    3.94
  -2  14  -6   13.77    4.66
   2  14   7  169.47    6.07
   2  14   8   15.67    4.72
   2  15  -9   19.96    5.18
  -2  15   8  213.19    6.39
   2  15  -8  218.23    6.47
  -2  15   7   58.31    4.75
   2  15  -7   54.94    4.21
  -2  15   6    7.27    4.05
   2  15  -6    8.75    3.96
   2  15  -5  238.63    5.34
   2  15  -5  237.59    5.43
   2  15  -4  173.25    4.73
   2  15  -4  181.14    4.78
  -2  15   4  186.77    4.43
  -2  15   3    7.11    2.84
   2  15  -3    7.43    3.38
  -2  15   3    6.53    3.86
  -2  15   2  323.29    5.59
   2  15  -2  316.52    4.91
  -2  15   2  314.01    6.47
   2  15  -2  316.95    5.54
  -2  15   1  222.23    6.07
   2  15  -1  201.86    4.79
  -2  15   1  212.10    5.08
  -2  15   0   72.04    4.52
   2  15   0   64.40    3.79
  -2  15   0   69.54    4.05
  -2  15  -1   49.75    3.88
   2  15   1   51.97    3.71
  -2  15  -1   49.64    4.14
  -2  15  -2  457.12    7.45
   2  15   2  457.16    7.10
  -2  15  -3  260.85    6.19
   2  15   3  263.11    5.76
   2  15   4   10.61    3.76
  -2  15  -4   11.66    4.27
   2  15   5  134.55    5.34
  -2  15  -5  110.18    5.36
   2  15   6  157.93    5.67
  -2  15  -6  146.51    5.99
  -2  15  -7   90.96    5.66
   2  15   7   99.63    5.58
   2  16  -8   42.76    5.59
   2  16  -7  128.51    5.61
  -2  16   7  129.93    6.00
   2  16  -6  258.54    6.33
   2  16  -5   12.46    3.62
   2  16  -5   18.22    4.18
   2  16  -4  248.42    5.58
   2  16  -4  238.04    5.35
   2  16  -3  264.58    5.71
  -2  16   3  277.21    6.71
   2  16  -2  165.46    5.02
  -2  16   2  173.12    4.78
  -2  16   2  178.14    5.90
   2  16  -1   74.51    3.99
  -2  16   1   77.31    4.86
  -2  16   1   72.28    3.99
  -2  16   0  288.41    6.02
  -2  16   0  300.29    6.77
   2  16   0  301.32    6.08
   2  16   1  601.56    8.20
  -2  16  -1  586.74    8.89
  -2  16  -2  127.28    5.62
   2  16   2  121.12    5.05
  -2  16  -2  112.52    4.85
  -2  16  -3   25.28    4.23
   2  16   3   31.91    4.28
   2  16   4  248.70    6.14
  -2  16  -4  228.24    6.39
   2  16   5   36.60    4.63
  -2  16  -5   36.40    5.11
   2  16   6   17.50    4.84
  -2  16  -6   15.62    4.98
   2  17  -7   17.41    5.20
   2  17  -6   40.49    4.95
  -2  17   4  141.47    5.97
   2  17  -4  134.10    4.86
  -2  17   3   28.73    4.62
   2  17  -3   23.94    3.85
  -2  17   2  163.61    6.08
   2  17  -2  149.44    4.99
   2  17  -1  112.47    4.88
  -2  17   1  118.88    5.57
  -2  17   0  219.97    6.67
  -2  17   0  206.65    5.51
   2  17   0  209.94    5.76
  -2  17  -1  149.47    5.96
   2  17   1  143.47    5.03
  -2  17  -1  139.11    5.13
  -2  17  -2  251.84    6.66
  -2  17  -2  250.04    6.94
   2  17   2  264.46    6.44
  -2  17  -3  143.25    5.90
  -2  17  -3  161.80    6.22
   2  17   3  148.50    5.41
   2  17   4    3.70    4.40
  -2  17  -4    4.64    4.75
   2  17   5  125.95    5.79
  -2  17  -5  107.72    5.88
  -2  18   4    8.90    4.75
  -2  18   3  175.97    6.46
  -2  18   2   24.25    4.68
   2  18  -2   21.65    3.96
  -2  18   1   16.46    4.64
   2  18  -1   18.56    4.06
   2  18   0  131.02    5.19
  -2  18   0  138.58    6.17
  -2  18  -1  100.88    5.70
   2  18   1   86.47    4.58
  -2  18  -1   97.54    5.12
  -2  18  -2    1.81    4.82
  -2  18  -2    0.24    4.57
  -2  18  -3   78.38    5.12
  -2  18  -3   84.72    5.76
   2  18   3   82.90    5.21
   2  18   4  147.06    6.02
  -2  18  -4  143.61    6.56
  -2  18  -4  149.67    6.57
   2  19  -2  135.56    5.66
   2  19   0   62.63    5.07
   2  19   1   74.87    5.17
   2  19   2   53.17    4.95
  -2  19  -3   81.19    5.51
   2  20   0   68.20    5.40
   3 -17   3  264.82    7.24
   3 -17   4    6.02    5.33
   3 -16   2   13.97    4.24
   3 -16   3   34.16    5.06
   3 -16   4   23.02    5.08
   3 -16   5   34.69    5.61
   3 -15   2  251.55    6.59
   3 -15   3  122.15    5.39
   3 -15   4  130.38    6.10
   3 -15   5   51.30    5.36
   3 -15   6   43.00    5.12
   3 -14   1  593.16    8.62
   3 -14   2   76.28    4.36
   3 -14   3   28.02    4.36
   3 -14   4  285.94    7.00
   3 -14   5  357.81    7.76
   3 -14   6   56.80    5.00
   3 -14   7  158.24    6.08
   3 -13   1    0.63    3.54
   3 -13   2  353.91    6.60
   3 -13   3  201.16    5.70
   3 -13   4  129.26    5.11
   3 -13   5  123.43    5.27
   3 -13   6  212.51    6.28
   3 -13   7   72.47    5.22
   3 -13   8   33.95    5.02
  -3 -12   6  408.81    5.22
   3 -12   1  262.17    5.46
   3 -12   2  221.91    5.28
   3 -12   3   36.28    3.86
   3 -12   4  107.95    4.78
   3 -12   5  107.63    4.90
   3 -12   6    8.19    4.02
   3 -12   7   84.77    5.03
   3 -12   8  386.95    7.85
   3 -12   9   59.80    5.47
  -3 -11   8  244.00    5.41
  -3 -11   7   64.30    3.20
  -3 -11   7   64.68    3.72
  -3 -11   6  391.70    4.86
   3 -11   1   12.07    2.91
   3 -11   2  370.12    6.15
   3 -11   3  610.48    8.16
   3 -11   4    2.87    3.35
   3 -11   5    4.19    3.43
   3 -11   6   16.75    3.87
   3 -11   7  147.26    5.54
   3 -11   8   20.39    4.41
   3 -11   9  163.74    6.20
  -3 -10  11   55.94    4.91
  -3 -10  10  350.00    7.06
  -3 -10   9  139.32    5.06
  -3 -10   8   30.82    3.60
  -3 -10   7  174.34    4.50
  -3 -10   7  168.94    3.47
  -3 -10   6  582.41    5.78
  -3 -10   6  607.45    6.81
  -3 -10   5  349.47    5.02
  -3 -10   5  339.53    4.18
  -3 -10   4  405.77    5.05
   3 -10   2  497.11    6.65
   3 -10   3  333.54    5.77
   3 -10   4  794.61    8.97
   3 -10   5  584.07    8.16
   3 -10   6   22.28    3.64
   3 -10   7  111.58    4.78
   3 -10   8  166.57    5.76
   3 -10   9   74.83    5.35
  -3  -9  11  243.43    6.40
  -3  -9  10   32.68    4.07
  -3  -9   9  161.83    4.86
  -3  -9   8  422.98    5.04
  -3  -9   8  448.65    6.56
  -3  -9   7  877.92    8.58
  -3  -9   7  850.32    7.12
  -3  -9   6  325.91    4.13
  -3  -9   6  328.79    5.01
  -3  -9   5  181.50    3.54
  -3  -9   5  172.95    2.88
  -3  -9   4  897.38    7.57
  -3  -9   3   46.54    2.08
  -3  -9   2  414.58    3.94
   3  -9  -1  631.76    6.87
  -3  -9  -1   57.57    2.36
   3  -9   3  783.55    8.34
   3  -9   4   72.42    3.57
   3  -9   5  384.90    6.49
   3  -9   6  597.46    7.88
   3  -9   7   85.28    4.34
   3  -9   8    5.79    3.93
   3  -9   9   16.46    4.26
   3  -9  10   71.83    5.16
  -3  -8  12   36.76    4.69
  -3  -8  11   83.59    4.86
  -3  -8  10   93.43    4.47
  -3  -8   9  506.41    7.35
  -3  -8   8   98.94    4.00
  -3  -8   8   90.80    2.69
  -3  -8   7  943.31    8.94
  -3  -8   7  965.87    7.47
  -3  -8   6  452.13    5.73
  -3  -8   6  430.73    4.49
  -3  -8   5   81.93    2.23
  -3  -8   5   76.18    2.79
  -3  -8   4  188.65    3.38
   3  -8  -4  173.92    3.34
  -3  -8   3  463.78    4.63
   3  -8  -3  468.71    5.13
   3  -8  -2  762.05    6.72
  -3  -8   2  746.29    5.72
   3  -8  -1  112.64    2.91
   3  -8  -1  113.92    2.61
  -3  -8   0  169.92    2.76
   3  -8   0  176.19    3.35
  -3  -8  -1  871.46    7.06
  -3  -8  -2   19.23    2.00
   3  -8   3  499.04    6.45
   3  -8   4  398.29    5.76
   3  -8   5   95.48    3.77
   3  -8   6   15.12    3.10
   3  -8   7  199.48    5.27
   3  -8   8  217.88    5.79
   3  -8   9   30.22    4.36
   3  -8  10   22.37    4.60
  -3  -7   9  249.77    3.99
  -3  -7   9  297.20    5.79
  -3  -7   8  909.52    8.96
  -3  -7   8  844.79    7.10
  -3  -7   7  565.77    6.49
  -3  -7   7  545.81    5.12
  -3  -7   6  140.39    2.41
  -3  -7   6  148.93    3.45
  -3  -7   5 1430.35   10.56
  -3  -7   5 1425.56    9.12
   3  -7  -5 1445.67   10.82
  -3  -7   4 1586.68   10.52
   3  -7  -4 1555.72   10.77
   3  -7  -3  428.15    4.65
  -3  -7   3  420.15    4.29
  -3  -7   2  714.31    5.36
   3  -7  -2  723.65    6.32
  -3  -7   1 1944.58   10.74
   3  -7  -1 1920.53   13.02
   3  -7   0 1786.32   11.51
   3  -7   0 1770.69   12.16
  -3  -7  -1   37.47    1.73
   3  -7   1   35.71    1.89
  -3  -7  -2  645.50    5.92
  -3  -7  -3  725.56    6.74
   3  -7   4  388.05    5.74
   3  -7   5  526.04    6.88
   3  -7   6  701.69    8.34
   3  -7   7  179.35    5.10
   3  -7   8   97.81    4.42
   3  -7   9  139.02    5.51
   3  -7  10  283.19    7.32
   3  -7  11  166.94    6.56
  -3  -6  10  427.67    5.52
  -3  -6  10  435.18    6.87
  -3  -6   9  222.45    3.84
  -3  -6   9  224.84    4.97
  -3  -6   8  125.48    3.89
  -3  -6   8  121.86    2.70
  -3  -6   7  241.60    4.30
  -3  -6   7  239.25    3.15
  -3  -6   6  420.79    5.18
  -3  -6   6  423.25    3.94
  -3  -6   5  321.92    3.10
  -3  -6   5  316.53    4.16
   3  -6  -5  309.43    4.19
   3  -6  -5  307.51    4.25
  -3  -6   4  151.42    2.82
  -3  -6   4  148.71    1.91
   3  -6  -4  146.07    2.84
   3  -6  -3 1230.12    8.99
  -3  -6   3 1272.65    8.52
   3  -6  -2 1828.99   11.74
  -3  -6   2 1759.02   10.74
  -3  -6   1  492.92    3.80
   3  -6  -1  498.47    5.17
   3  -6   0 1037.14    8.26
  -3  -6   0 1046.52    6.02
  -3  -6   0 1059.99    7.24
   3  -6   0 1036.71    7.93
  -3  -6  -1 1923.10   11.78
   3  -6   1 1924.76   12.40
  -3  -6  -2  579.05    5.41
  -3  -6  -3   94.98    2.62
  -3  -6  -5  354.57    2.65
   3  -6   5  357.34    5.39
   3  -6   6   10.80    3.12
   3  -6   7   52.53    3.68
   3  -6   8  358.26    6.52
   3  -6   9  113.93    5.04
   3  -6  10   11.63    4.41
   3  -6  11   90.96    5.49
  -3  -5  13   47.84    4.93
  -3  -5  12   86.27    4.84
  -3  -5  10   30.66    2.62
  -3  -5   9  121.40    2.99
  -3  -5   9  117.71    3.96
  -3  -5   8   45.20    2.17
  -3  -5   8   46.67    3.09
  -3  -5   7  279.42    3.39
  -3  -5   7  284.37    4.48
  -3  -5   6  137.46    3.32
   3  -5  -6  135.21    3.05
  -3  -5   6  130.99    2.17
   3  -5  -6  140.14    3.19
  -3  -5   5 1582.94   10.94
   3  -5  -5 1567.37   10.90
  -3  -5   5 1577.22    9.25
   3  -5  -4  274.00    3.74
  -3  -5   4  267.41    2.35
  -3  -5   3  129.20    2.27
   3  -5  -3  119.21    2.41
  -3  -5   2  270.32    2.95
   3  -5  -2  261.49    3.35
  -3  -5   1  431.34    3.39
   3  -5  -1  420.48    4.31
  -3  -5   0  467.95    3.16
   3  -5   0  460.27    4.67
   3  -5   1   99.67    2.33
  -3  -5  -1   99.47    0.91
  -3  -5  -1   99.14    1.94
  -3  -5  -2  772.82    6.14
   3  -5   3 1198.40    9.16
  -3  -5  -3 1211.92    8.97
  -3  -5  -4  708.70    4.38
  -3  -5  -4  708.75    4.47
  -3  -5  -5    6.60    1.01
  -3  -5  -5    7.61    1.00
   3  -5   5    5.83    2.30
   3  -5   6  234.85    4.81
  -3  -5  -6  246.58    2.95
   3  -5   7   92.65    3.87
  -3  -5  -7  102.47    2.38
   3  -5   8   23.57    3.54
   3  -5   9  131.33    5.13
   3  -5  10    0.06    4.19
   3  -5  11   20.44    4.74
  -3  -4  13  265.65    6.66
  -3  -4  12   88.89    4.74
  -3  -4  11   75.30    3.36
  -3  -4  11   75.16    4.13
  -3  -4  10  396.76    5.10
  -3  -4   9  348.78    4.40
  -3  -4   8   84.35    3.32
  -3  -4   8   93.47    2.42
  -3  -4   7  344.93    3.59
   3  -4  -7  344.55    4.55
  -3  -4   7  345.87    4.90
  -3  -4   6 1500.37    9.12
   3  -4  -6 1493.81   10.89
  -3  -4   5  283.26    3.86
  -3  -4   5  287.31    2.59
   3  -4  -5  280.51    3.63
   3  -4  -5  282.47    3.87
  -3  -4   4  151.93    1.49
  -3  -4   4  153.93    2.72
   3  -4  -4  151.78    2.78
  -3  -4   3 1876.39   11.57
   3  -4  -3 1870.57   12.00
  -3  -4   2 1362.45    8.48
   3  -4  -2 1325.39    9.08
  -3  -4   1  571.24    4.14
   3  -4  -1  564.05    5.02
  -3  -4   1  561.10    3.82
   3  -4   0  868.58    6.69
  -3  -4   0  846.28    5.75
  -3  -4  -1 3485.33   17.71
  -3  -4  -1 3451.97   19.03
  -3  -4  -2 1114.04    7.82
   3  -4   2 1127.51    8.57
  -3  -4  -2 1126.79    6.14
  -3  -4  -3   72.69    2.12
  -3  -4  -3   77.15    1.15
   3  -4   3   73.82    2.28
  -3  -4  -3   73.18    1.15
  -3  -4  -4  398.10    4.73
  -3  -4  -4  400.85    3.19
  -3  -4  -5  637.38    4.84
  -3  -4  -5  588.83    4.58
   3  -4   6   60.57    3.18
  -3  -4  -6   64.61    1.91
  -3  -4  -6   66.68    2.00
   3  -4   7  132.09    4.09
  -3  -4  -7  148.88    2.84
   3  -4   8  250.11    5.38
  -3  -4  -8  277.87    4.00
   3  -4   9   94.09    4.33
   3  -4  10   13.34    3.97
   3  -4  11   12.61    4.54
  -3  -3  13   39.30    4.75
  -3  -3  12  324.35    6.57
  -3  -3  11  123.53    4.50
  -3  -3  11  115.68    3.43
  -3  -3  10   76.30    3.77
  -3  -3  10   78.31    3.02
  -3  -3   9  145.21    3.07
  -3  -3   8 1026.70    7.66
  -3  -3   7  558.60    6.11
  -3  -3   7  578.35    4.89
   3  -3  -6  219.28    3.24
  -3  -3   6  221.99    2.55
   3  -3  -5  747.95    6.15
  -3  -3   5  788.54    5.06
  -3  -3   5  754.12    6.65
   3  -3  -5  789.38    6.82
  -3  -3   4 1942.52   12.13
   3  -3  -4 1976.17   12.41
  -3  -3   3 1380.68    8.95
   3  -3  -3 1381.03    9.30
  -3  -3   2  170.13    2.21
   3  -3  -2  167.89    2.51
   3  -3  -1  262.23    2.89
  -3  -3   1  268.72    2.03
  -3  -3   0  105.12    1.49
  -3  -3   0  105.31    1.42
  -3  -3  -1 1018.26    6.84
   3  -3   1 1041.61    7.58
   3  -3   1 1079.18    7.51
  -3  -3  -1 1074.68    6.23
  -3  -3  -2 1805.11   11.17
  -3  -3  -2 1820.51    9.98
   3  -3   2 1819.75   11.76
   3  -3   2 1830.92   11.60
  -3  -3  -3  106.40    1.59
  -3  -3  -3  106.40    2.41
  -3  -3  -3  111.28    1.56
   3  -3   3  106.19    2.47
  -3  -3  -4   23.78    1.79
  -3  -3  -4   24.91    1.21
  -3  -3  -4   25.52    1.32
  -3  -3  -5  374.44    3.77
  -3  -3  -5  362.99    3.57
  -3  -3  -6 1292.63    8.90
  -3  -3  -6 1332.85    9.16
   3  -3   7  256.16    5.43
  -3  -3  -7  226.26    3.57
   3  -3   8    0.85    3.48
  -3  -3  -8    1.10    2.11
   3  -3   9  207.51    5.50
  -3  -3  -9  207.70    4.07
   3  -3  10  244.68    6.18
   3  -3  11   59.05    5.11
  -3  -2  13   54.03    4.69
  -3  -2  12   56.59    4.42
  -3  -2  11   57.15    4.16
  -3  -2  11   53.75    3.12
  -3  -2  10   94.37    2.86
  -3  -2  10  106.33    3.87
  -3  -2   9  284.43    4.92
  -3  -2   9  280.17    3.97
   3  -2  -8   37.48    2.43
  -3  -2   8   36.63    1.93
  -3  -2   7  481.22    4.30
   3  -2  -7  527.41    5.25
  -3  -2   6  376.62    4.69
   3  -2  -6  377.58    4.72
   3  -2  -6  381.27    4.11
  -3  -2   5  220.30    3.35
   3  -2  -5  227.66    2.92
   3  -2  -5  229.51    3.56
  -3  -2   4  375.23    4.09
   3  -2  -4  381.71    3.56
  -3  -2   4  376.05    2.58
   3  -2  -4  374.59    4.20
  -3  -2   3 1615.31   10.20
   3  -2  -3 1606.00   10.43
  -3  -2   2  245.64    2.72
   3  -2  -2  236.38    2.42
  -3  -2   1  750.97    5.20
  -3  -2   1  739.05    4.27
   3  -2  -1  740.20    5.22
   3  -2   0  251.63    2.79
  -3  -2   0  255.24    2.43
   3  -2   1  581.46    4.92
   3  -2   1  578.15    4.76
  -3  -2  -2  281.87    2.67
   3  -2   2  273.63    3.46
  -3  -2  -2  276.88    3.13
   3  -2   2  275.04    3.21
   3  -2   3  330.23    4.04
  -3  -2  -3  323.26    3.76
  -3  -2  -3  341.98    2.99
   3  -2   3  318.27    3.79
  -3  -2  -3  337.91    3.13
  -3  -2  -4  509.80    5.35
  -3  -2  -4  542.32    4.30
  -3  -2  -5  560.87    4.85
  -3  -2  -5  547.83    4.98
  -3  -2  -6   94.78    2.28
  -3  -2  -6   98.69    2.50
   3  -2   7  200.05    4.49
  -3  -2  -7  203.46    3.49
   3  -2   8   91.05    3.99
  -3  -2  -8   87.91    3.03
  -3  -2  -9  206.99    4.28
   3  -2   9  193.47    5.28
   3  -2  10   98.17    4.86
   3  -2  11  233.51    6.54
  -3  -1  13  105.45    5.02
  -3  -1  12  110.32    4.05
  -3  -1  12  118.70    4.82
  -3  -1  11  240.26    5.34
  -3  -1  11  234.52    4.64
  -3  -1  10   15.09    3.14
  -3  -1  10   14.48    2.58
  -3  -1   9   90.50    2.62
  -3  -1   9   86.34    3.24
  -3  -1   8  630.97    5.77
   3  -1  -8  635.22    6.20
  -3  -1   7  667.91    5.51
   3  -1  -7  636.63    5.80
   3  -1  -6  419.68    4.19
  -3  -1   6  410.29    3.79
   3  -1  -5  477.07    4.94
  -3  -1   5  487.30    3.72
   3  -1  -4  955.40    7.50
   3  -1  -4  959.05    6.22
  -3  -1   4  945.27    5.52
  -3  -1   3  244.69    2.92
  -3  -1   3  240.09    1.64
  -3  -1   2 2445.27   13.80
   3  -1  -2 2367.34   12.80
  -3  -1   1 2236.19   12.70
  -3  -1   1 2238.15   11.59
  -3  -1   0  876.36    5.79
   3  -1   0  885.35    6.19
  -3  -1  -1  767.13    5.31
   3  -1   1  766.29    5.60
   3  -1   2  680.98    5.38
  -3  -1  -2  743.76    5.63
  -3  -1  -2  705.84    5.15
   3  -1   2  717.91    5.80
  -3  -1  -3 1597.72    9.82
  -3  -1  -3 1667.07   10.77
  -3  -1  -3 1653.63    9.63
   3  -1   3 1536.09   10.16
   3  -1   3 1571.35   10.73
  -3  -1  -4   78.41    2.35
  -3  -1  -4   78.56    1.75
  -3  -1  -4   81.94    2.06
   3  -1   4   76.60    2.42
  -3  -1  -5  222.50    3.12
  -3  -1  -5  217.30    3.28
  -3  -1  -6   81.16    2.32
  -3  -1  -6   74.70    2.32
  -3  -1  -7  260.89    4.05
  -3  -1  -8   32.60    2.87
   3  -1   8   32.07    3.44
  -3  -1  -9   76.96    3.33
   3  -1   9   80.36    4.41
  -3  -1 -10   79.43    3.66
   3  -1  10   78.90    4.48
   3  -1  11    7.52    4.29
  -3   0  13   22.19    4.26
  -3   0  12   65.94    4.14
  -3   0  12   67.26    3.64
  -3   0  11   73.56    3.95
  -3   0  11   67.72    3.28
  -3   0  10  154.21    4.24
  -3   0  10  155.93    3.62
  -3   0   9   98.06    3.32
  -3   0   9   99.33    2.93
  -3   0   8   24.44    2.57
  -3   0   8   24.95    2.00
   3   0  -8   22.15    1.76
  -3   0   7  108.48    2.99
  -3   0   7  109.76    2.36
   3   0  -7  110.44    2.51
  -3   0   6 1540.13    9.55
   3   0  -6 1575.98   11.22
   3   0  -5  292.60    2.90
  -3   0   5  286.65    2.77
  -3   0   4 1562.96    8.89
   3   0  -4 1602.28    9.03
   3   0  -3 1872.57   11.91
  -3   0   3 1984.84   11.88
  -3   0   3 1916.11   10.27
  -3   0   3 1942.69   10.23
  -3   0   2 1322.31    8.64
   3   0  -2 1317.63    8.52
   3   0  -1  206.90    1.89
   3   0  -1  200.61    2.39
  -3   0   1  203.19    2.48
   3   0   0 3918.54   20.77
  -3   0   0 3956.35   20.41
   3   0   1  665.30    4.89
   3   0   1  678.08    5.12
  -3   0  -2  230.48    2.91
  -3   0  -2  230.04    2.69
   3   0   3   32.91    1.48
  -3   0  -3   38.18    1.83
   3   0   3   34.47    1.69
  -3   0  -3   35.98    1.48
  -3   0  -4 2342.59   14.84
  -3   0  -4 2383.31   14.01
  -3   0  -5  584.26    5.26
  -3   0  -5  597.84    5.67
  -3   0  -6  385.23    4.71
  -3   0  -6  425.99    4.64
  -3   0  -7  115.33    3.02
  -3   0  -8   88.26    3.20
   3   0   9  217.35    4.93
  -3   0  -9  239.76    4.89
   3   0  10  151.96    5.36
  -3   0 -10  139.54    4.30
   3   0  11    2.72    4.51
  -3   0 -11    3.38    3.61
  -3   1  14   44.97    4.93
  -3   1  13  118.59    4.88
  -3   1  12  137.87    4.69
  -3   1  12  142.04    4.13
  -3   1  11  277.59    5.26
  -3   1  11  284.12    4.94
  -3   1  10   26.94    3.37
  -3   1   9  121.23    3.95
  -3   1   9  112.44    2.99
   3   1  -8  773.20    6.73
  -3   1   8  788.31    6.88
  -3   1   7  836.20    7.40
   3   1  -7  839.01    6.45
   3   1  -6  386.93    3.66
  -3   1   6  380.58    3.81
  -3   1   5  618.97    4.78
   3   1  -5  649.44    4.59
   3   1  -4  982.02    7.53
  -3   1   4  986.92    6.31
   3   1  -3  268.68    3.13
  -3   1   3  261.27    2.38
  -3   1   3  265.43    2.40
  -3   1   2 2154.05   12.97
  -3   1   2 2165.07   11.70
   3   1  -2 2157.78   12.60
   3   1  -1 2046.12   12.01
  -3   1   1 2073.63   12.51
   3   1   0  733.96    5.07
  -3   1   0  743.46    5.58
  -3   1   0  734.70    5.04
  -3   1  -1  764.57    5.45
  -3   1  -1  768.19    5.79
  -3   1  -2  726.67    5.60
   3   1   2  704.12    5.07
  -3   1  -3 1535.28   10.23
   3   1   3 1538.20   10.44
  -3   1  -4   49.46    2.08
  -3   1  -4   46.44    1.81
   3   1   4   46.49    2.21
  -3   1  -4   50.10    2.08
  -3   1  -5  277.60    3.72
  -3   1  -5  286.91    4.04
  -3   1  -6  115.98    3.07
  -3   1  -7  302.64    4.69
  -3   1  -8   39.88    2.92
  -3   1  -9   77.85    3.64
   3   1   9   73.43    4.25
   3   1  10   64.97    4.59
  -3   1 -10   68.85    4.08
   3   1  11    9.02    3.84
  -3   1 -11   10.88    3.89
  -3   2  14   45.30    4.58
  -3   2  13   44.23    4.47
  -3   2  13   42.74    4.13
  -3   2  12   84.87    4.33
  -3   2  12   77.56    4.03
  -3   2  11   79.35    3.87
  -3   2  11   75.54    3.41
  -3   2  10  153.11    4.33
  -3   2  10  148.57    3.82
  -3   2   9  283.78    4.95
  -3   2   9  292.90    4.52
   3   2  -8   35.69    1.92
  -3   2   8   32.71    2.53
  -3   2   8   31.88    2.17
  -3   2   7  479.90    5.53
  -3   2   7  467.11    4.86
   3   2  -6  315.71    3.18
  -3   2   6  322.95    4.19
  -3   2   5  286.35    3.12
   3   2  -5  268.77    3.65
  -3   2   5  258.38    3.49
   3   2  -5  278.76    2.57
   3   2  -4  321.26    2.28
  -3   2   4  310.51    3.00
  -3   2   3 1526.16    9.06
  -3   2   3 1490.22    9.03
   3   2  -2  234.85    2.67
  -3   2   2  223.29    2.26
  -3   2   1  714.47    4.96
  -3   2   1  738.13    5.72
   3   2  -1  729.73    4.21
   3   2  -1  703.26    4.99
  -3   2   0  319.37    2.97
   3   2   0  314.82    2.66
  -3   2   0  326.82    3.47
   3   2   0  323.91    2.76
   3   2   1  608.90    4.64
  -3   2  -1  600.66    4.79
   3   2   2  378.38    3.16
   3   2   2  417.17    4.05
  -3   2  -2  386.84    3.80
  -3   2  -2  435.14    4.36
  -3   2  -3  262.30    3.49
   3   2   3  269.32    3.58
  -3   2  -3  266.67    3.62
   3   2   4  542.48    5.68
  -3   2  -4  547.01    5.15
   3   2   5  405.16    5.29
  -3   2  -5  414.16    5.07
  -3   2  -6  112.81    3.33
   3   2   6  104.33    3.26
  -3   2  -7  235.75    4.38
  -3   2  -8  183.08    4.50
  -3   2  -9  219.71    5.17
   3   2  10   79.58    4.41
  -3   2 -10   90.94    4.31
   3   2  11  227.89    6.35
  -3   2 -11  239.60    5.92
  -3   2 -12   99.48    5.62
  -3   3  14   39.06    4.69
  -3   3  13   26.72    4.06
  -3   3  12  285.84    5.94
  -3   3  12  276.78    5.76
  -3   3  11  112.96    4.11
  -3   3  11  112.89    4.04
  -3   3  10   78.91    3.83
  -3   3  10   73.85    3.38
   3   3  -9  140.85    3.19
  -3   3   9  150.75    3.93
  -3   3   9  140.52    3.49
   3   3  -8  978.77    7.52
  -3   3   8  956.27    8.44
   3   3  -7  471.06    4.44
  -3   3   7  485.12    5.55
  -3   3   6  243.15    3.35
  -3   3   6  237.77    3.69
  -3   3   5  748.28    6.56
   3   3  -5  744.61    6.53
   3   3  -4 1987.80   10.49
   3   3  -4 2000.58   12.60
  -3   3   4 2010.30   12.01
  -3   3   3 1235.21    9.14
  -3   3   3 1303.34    8.27
   3   3  -3 1325.29    8.67
  -3   3   3 1269.62    8.37
  -3   3   2  159.47    2.15
   3   3  -2  165.40    2.24
   3   3  -1  236.75    1.90
   3   3  -1  231.89    2.42
   3   3   0  116.11    1.51
  -3   3   0  114.15    1.94
  -3   3   0  114.44    2.25
  -3   3  -1 1105.15    7.45
   3   3   1 1096.11    7.15
   3   3   2 1840.63   11.42
  -3   3  -2 1857.08   12.11
  -3   3  -2 1852.96   11.57
  -3   3  -3  164.17    3.11
  -3   3  -3  159.04    2.83
   3   3   4   47.41    2.27
  -3   3  -4   49.95    2.10
  -3   3  -4   48.36    2.08
  -3   3  -4   49.28    2.45
   3   3   5  337.67    4.65
  -3   3  -5  367.16    5.03
  -3   3  -6 1326.27   10.96
   3   3   6 1309.83   10.97
   3   3   7  275.73    5.12
  -3   3  -7  282.95    4.97
  -3   3  -8    5.17    2.98
  -3   3  -9  207.75    4.99
  -3   3 -10  282.16    6.02
  -3   3 -11   61.36    5.12
   3   3  11   50.99    4.72
  -3   3 -12    6.68    4.81
  -3   4  14   13.32    4.40
  -3   4  13  281.84    6.11
  -3   4  13  271.04    5.99
  -3   4  12  101.76    4.36
  -3   4  12  101.91    4.71
  -3   4  11   70.62    3.89
  -3   4  11   70.42    4.01
  -3   4  10  394.35    6.05
  -3   4  10  373.02    5.60
  -3   4   9  449.81    5.77
  -3   4   9  456.54    5.94
   3   4  -8  102.67    2.56
  -3   4   8   98.34    3.03
  -3   4   8  101.65    3.25
  -3   4   7  516.76    5.49
   3   4  -7  498.93    4.59
  -3   4   6 1404.62   10.29
   3   4  -6 1412.32    8.70
  -3   4   5  249.32    3.69
   3   4  -5  248.67    2.46
  -3   4   5  244.03    3.36
  -3   4   4  118.96    2.58
   3   4  -4  120.15    2.40
  -3   4   4  117.20    2.29
   3   4  -4  120.90    1.36
   3   4  -3 2029.08   12.29
  -3   4   3 2069.88   12.34
   3   4  -3 1985.15   10.37
  -3   4   3 2005.77   12.32
   3   4  -3 2005.89   10.32
  -3   4   3 2067.78   12.91
   3   4  -2 1441.57    7.55
   3   4  -2 1436.75    8.85
   3   4  -2 1430.48    7.57
   3   4  -1  577.02    4.23
  -3   4   1  562.65    4.72
  -3   4   0  902.08    6.54
   3   4   0  913.34    5.55
   3   4   1 3656.33   20.19
   3   4   1 3680.61   18.74
  -3   4  -2 1234.76    9.19
  -3   4  -2 1234.22    8.57
   3   4   3   72.63    2.18
  -3   4  -3   70.49    2.11
  -3   4  -3   69.54    2.53
   3   4   4  355.26    4.63
  -3   4  -4  365.64    4.46
  -3   4  -4  357.37    4.91
   3   4   5  482.94    5.79
  -3   4  -5  476.61    6.00
   3   4   6   62.44    3.19
  -3   4  -6   60.54    3.28
   3   4   7  145.39    4.27
  -3   4  -7  147.43    4.33
  -3   4  -8  247.79    5.30
   3   4   8  236.07    5.34
  -3   4  -9  123.71    4.74
  -3   4 -10   17.41    4.38
   3   4  11   18.90    4.31
  -3   4 -11   24.16    4.56
  -3   4 -12  132.57    5.91
  -3   5  13   43.41    4.32
  -3   5  13   44.32    4.57
  -3   5  12  117.63    4.55
  -3   5  12  116.21    4.88
  -3   5  11  211.85    5.05
  -3   5  11  202.02    4.91
  -3   5  10   38.03    3.24
  -3   5  10   38.11    3.33
  -3   5   9  121.17    3.62
  -3   5   9  115.46    3.63
  -3   5   8   92.46    3.16
   3   5  -8   88.64    2.54
  -3   5   8   89.91    3.15
  -3   5   7  386.31    4.93
   3   5  -7  383.57    4.03
  -3   5   6  110.12    2.88
   3   5  -6  112.37    2.07
  -3   5   6  114.13    2.82
   3   5  -5 1576.29   11.16
   3   5  -5 1586.22    9.24
  -3   5   5 1552.23   11.11
  -3   5   5 1590.89   10.97
   3   5  -4  416.31    4.48
  -3   5   4  407.04    4.45
  -3   5   4  413.53    4.45
  -3   5   4  404.23    4.59
   3   5  -4  404.93    2.98
   3   5  -3  107.18    1.30
   3   5  -3  104.99    2.13
  -3   5   3  109.76    2.38
   3   5  -3  108.12    1.35
  -3   5   3  107.11    2.43
  -3   5   3  100.94    2.41
   3   5  -2  323.88    3.23
   3   5  -2  324.31    2.48
   3   5  -2  314.31    2.49
  -3   5   2  316.63    3.55
  -3   5   2  316.14    3.73
  -3   5   2  317.94    3.90
   3   5  -1  573.51    4.05
   3   5  -1  592.34    4.25
  -3   5   1  562.80    5.51
  -3   5   1  585.96    5.05
   3   5   0  635.36    4.75
  -3   5   0  622.77    5.22
   3   5   1   87.78    1.89
  -3   5  -1   87.49    2.12
  -3   5  -2  645.48    5.82
   3   5   2  654.04    5.58
   3   5   3 1235.79    9.24
  -3   5  -3 1185.72    9.72
   3   5   4  794.10    7.23
  -3   5  -4  783.11    7.59
  -3   5  -5   10.02    2.47
   3   5   5   12.02    2.50
   3   5   6  324.48    5.27
  -3   5  -6  332.09    5.46
   3   5   7   61.85    3.66
  -3   5  -7   62.03    3.65
  -3   5  -8   27.36    3.56
   3   5   8   24.32    3.27
  -3   5  -9  144.79    5.22
  -3   5 -10   12.07    4.36
  -3   5 -11   19.45    4.75
  -3   6  13   29.36    4.10
  -3   6  13   28.19    4.24
  -3   6  12   71.89    3.98
  -3   6  12   78.51    4.83
  -3   6  11   60.18    3.83
  -3   6  11   64.57    3.85
  -3   6  10  384.38    5.92
  -3   6  10  384.30    5.98
  -3   6   9  174.98    4.31
  -3   6   9  178.43    4.13
  -3   6   8  110.01    3.46
  -3   6   8  108.24    3.44
   3   6  -8  104.64    2.69
  -3   6   7  221.80    4.03
   3   6  -7  221.78    3.11
   3   6  -6  413.42    3.89
  -3   6   6  395.60    5.04
  -3   6   5  224.90    3.70
   3   6  -5  220.59    3.66
  -3   6   5  218.92    3.57
  -3   6   4   98.25    2.46
  -3   6   4  102.54    2.67
   3   6  -4  104.91    2.45
  -3   6   4  102.94    2.60
  -3   6   3 1154.69    8.65
   3   6  -3 1146.49    8.16
   3   6  -3 1166.48    6.96
   3   6  -3 1160.99    7.08
  -3   6   3 1179.47    8.95
   3   6  -2 1801.24   10.89
  -3   6   2 1818.25   11.73
   3   6  -2 1829.45   10.35
  -3   6   2 1841.60   12.25
  -3   6   1  451.88    5.04
   3   6  -1  487.40    3.86
  -3   6   1  461.54    4.68
   3   6  -1  475.15    3.86
   3   6  -1  493.01    3.98
   3   6   0 1062.73    7.32
  -3   6   0 1080.82    7.97
   3   6   1 1857.85   11.42
  -3   6  -1 1763.45   11.70
  -3   6  -2  549.82    5.38
   3   6   2  592.75    5.51
   3   6   3   96.49    2.71
  -3   6  -3   89.00    3.02
   3   6   4  809.97    7.51
  -3   6  -4  781.59    7.93
  -3   6  -5  483.09    7.03
   3   6   5  398.03    5.46
   3   6   6   14.03    2.90
  -3   6  -6   10.06    3.02
   3   6   7   61.46    3.71
  -3   6  -7   59.66    3.87
   3   6   8  375.15    6.66
  -3   6  -8  371.04    6.71
   3   6   9   96.28    4.57
  -3   6  -9  109.44    5.03
  -3   6 -10   21.10    4.37
  -3   6 -11   67.34    5.37
  -3   7  13    1.87    4.18
  -3   7  12   36.38    4.31
  -3   7  12   37.21    3.90
  -3   7  11  147.11    4.75
  -3   7  11  162.97    4.65
  -3   7  10   56.05    3.65
  -3   7  10   55.06    3.55
  -3   7   9  352.92    5.75
  -3   7   9  369.46    5.48
  -3   7   8  919.28    8.76
  -3   7   8  859.75    8.10
  -3   7   7  638.65    6.86
  -3   7   7  666.50    6.85
  -3   7   6  111.76    3.02
  -3   7   6  119.96    3.23
  -3   7   5 1379.03   10.63
  -3   7   5 1364.25   10.71
  -3   7   4 1393.72   10.53
  -3   7   4 1375.61   10.38
   3   7  -4 1367.90    9.97
   3   7  -3  445.98    4.53
   3   7  -3  470.52    3.77
   3   7  -3  455.26    3.90
  -3   7   3  450.00    5.09
  -3   7   3  461.38    5.05
   3   7  -2  749.88    5.38
   3   7  -2  759.59    5.78
   3   7  -2  733.23    5.21
  -3   7   2  712.95    6.73
  -3   7   2  711.26    6.41
  -3   7   2  736.66    6.83
  -3   7   1 1873.89   12.96
   3   7  -1 1983.33   11.11
   3   7  -1 2014.63   11.64
   3   7  -1 1851.26   11.49
  -3   7   1 1955.17   12.67
  -3   7   0 1606.92   10.97
  -3   7   0 1586.72   11.59
   3   7   1   28.32    1.65
  -3   7  -1   28.04    1.81
  -3   7  -1   25.90    2.23
   3   7   2  683.46    6.14
   3   7   3  782.84    7.12
  -3   7  -4  316.64    5.30
   3   7   4  312.72    4.56
   3   7   5  631.12    7.12
  -3   7  -5  591.96    7.31
   3   7   6  757.32    8.32
  -3   7  -6  790.92    9.07
   3   7   7  217.72    5.16
  -3   7  -7  239.28    5.72
   3   7   8   84.17    4.49
  -3   7  -8   91.31    4.82
   3   7   9  152.47    5.55
  -3   7  -9  157.00    5.69
  -3   7 -10  274.86    6.96
  -3   7 -11  176.09    6.63
  -3   8  12   56.78    4.62
  -3   8  11   51.11    4.13
  -3   8  11   61.38    4.10
  -3   8  10   93.88    4.31
  -3   8  10   98.28    3.64
  -3   8   9  492.59    6.83
  -3   8   9  512.11    6.48
  -3   8   8  116.39    3.68
  -3   8   8  104.48    3.84
  -3   8   7  865.04    8.17
  -3   8   7  922.38    9.05
  -3   8   6  541.31    6.08
  -3   8   6  527.47    6.33
  -3   8   5   86.16    3.08
   3   8  -5   88.08    2.08
   3   8  -4  248.74    2.89
  -3   8   4  254.35    4.31
  -3   8   3  552.83    6.26
   3   8  -3  543.43    5.23
   3   8  -3  544.61    4.71
  -3   8   3  547.77    5.99
   3   8  -2  797.92    6.10
   3   8  -2  808.14    5.84
  -3   8   2  818.84    7.63
   3   8  -2  806.42    6.07
   3   8  -1  118.02    1.84
   3   8  -1  126.02    2.30
  -3   8   1  120.54    3.03
   3   8  -1  115.56    2.19
  -3   8   1  120.30    2.75
   3   8   0  127.88    1.56
  -3   8   0  121.16    3.10
   3   8   0  121.52    1.57
   3   8   0  123.48    2.48
   3   8   1 1072.66    8.15
  -3   8  -1 1059.88    9.18
   3   8   2   40.45    2.26
  -3   8  -2   38.55    2.61
   3   8   3  515.61    5.80
   3   8   4  319.46    4.85
   3   8   5   63.58    3.08
  -3   8  -5   66.81    3.46
   3   8   6   24.34    3.14
  -3   8  -6   27.21    3.45
   3   8   7  204.30    5.04
  -3   8  -7  225.34    5.80
   3   8   8  214.41    5.68
  -3   8  -8  217.32    5.95
   3   8   9   13.83    4.32
  -3   8  -9   15.74    4.70
   3   8  10   31.03    4.84
  -3   8 -10   32.48    5.17
  -3   9  12  101.11    5.26
  -3   9  11  208.00    5.83
  -3   9  11  219.51    5.10
  -3   9  10   18.22    3.87
  -3   9  10   15.47    3.14
  -3   9   9  147.20    4.48
  -3   9   9  154.50    4.03
  -3   9   8  433.57    6.64
  -3   9   8  482.87    6.40
  -3   9   7  779.52    7.70
  -3   9   7  763.27    8.33
  -3   9   6  336.95    4.91
   3   9  -6  343.12    3.84
  -3   9   5  125.52    3.19
  -3   9   5  130.34    3.71
   3   9  -4  818.44    6.16
   3   9  -4  760.53    6.93
   3   9  -4  779.32    6.32
  -3   9   4  798.02    8.08
  -3   9   4  770.59    7.50
   3   9  -3   24.13    1.49
   3   9  -3   25.99    1.74
  -3   9   3   22.30    2.33
  -3   9   3   23.07    2.39
   3   9  -2  440.27    4.29
   3   9  -2  437.32    4.31
  -3   9   2  436.06    5.65
  -3   9   2  424.01    5.38
   3   9  -1  576.07    4.53
   3   9  -1  518.02    4.43
   3   9  -1  539.80    5.15
  -3   9   1  528.89    6.20
   3   9  -1  578.85    5.21
   3   9   0  498.04    4.97
   3   9   0  485.54    3.57
   3   9   0  501.35    5.08
   3   9   1   61.51    2.38
  -3   9  -1   60.83    3.04
   3   9   2  162.99    3.38
  -3   9  -2  174.44    4.02
   3   9   3  592.58    6.48
  -3   9  -3  559.38    7.04
   3   9   4   67.32    3.26
   3   9   5  310.94    5.38
   3   9   6  609.59    7.59
  -3   9  -6  570.78    8.19
   3   9   7   81.40    4.27
  -3   9  -7   90.79    4.90
   3   9   8   13.00    4.10
  -3   9  -8    9.53    4.40
   3   9   9   12.72    4.32
  -3   9  -9   23.28    5.95
  -3   9 -10   89.94    7.04
   3   9  10   71.70    5.58
  -3  10  11   73.32    4.77
  -3  10  10  301.38    6.41
  -3  10  10  309.66    5.43
  -3  10   9   94.01    4.51
  -3  10   8   34.31    3.63
  -3  10   8   36.75    3.28
  -3  10   7  141.46    4.47
  -3  10   7  139.70    3.74
  -3  10   6  531.54    6.33
  -3  10   6  509.97    6.81
  -3  10   5  363.78    5.20
  -3  10   5  370.26    5.68
   3  10  -4  407.38    4.61
  -3  10   4  415.78    6.00
  -3  10   4  399.30    5.41
   3  10  -3 1440.45   10.38
   3  10  -3 1370.94    9.91
  -3  10   3 1466.74   11.91
   3  10  -3 1398.76    9.48
   3  10  -3 1481.12   10.11
  -3  10   3 1429.47   11.22
   3  10  -2  431.07    4.44
   3  10  -2  417.60    4.25
   3  10  -2  431.33    4.61
  -3  10   2  476.53    6.22
   3  10  -2  467.08    4.92
  -3  10   2  436.42    5.66
   3  10  -1   63.35    1.70
  -3  10   1   58.60    3.00
   3  10  -1   55.45    1.81
   3  10  -1   61.08    2.39
  -3  10   1   53.75    2.62
   3  10  -1   56.40    2.04
   3  10   0 1132.45    8.63
   3  10   0 1122.95    6.78
  -3  10   0 1129.15    9.98
   3  10   0 1116.38    8.48
  -3  10  -1  783.69    8.39
   3  10   1  729.32    6.94
   3  10   2  553.90    6.27
  -3  10  -2  554.25    7.04
   3  10   3  268.03    4.60
  -3  10  -3  270.55    5.43
   3  10   4  831.19    8.38
  -3  10  -4  764.48    8.98
   3  10   5  609.02    7.44
   3  10   6   12.61    3.33
  -3  10  -7  124.11    5.22
   3  10   7  130.88    4.98
   3  10   8  123.16    5.34
  -3  10  -8  115.31    5.44
   3  10   9   96.98    5.39
  -3  10  -9   95.32    5.61
  -3  11  11   80.75    5.05
   3  11 -11   92.19    5.85
  -3  11  10   67.31    4.66
   3  11 -10   76.39    5.39
  -3  11   9   86.38    4.63
  -3  11   9   87.59    3.72
  -3  11   8  254.20    4.71
  -3  11   8  254.71    5.53
  -3  11   7   49.26    3.06
  -3  11   7   50.27    3.82
  -3  11   6  393.34    6.60
  -3  11   5  457.65    5.88
   3  11  -5  460.33    5.36
  -3  11   5  456.36    6.65
   3  11  -4   98.33    2.57
   3  11  -4   99.57    3.23
   3  11  -4   95.64    2.84
  -3  11   4   95.06    3.91
  -3  11   4   95.80    3.42
   3  11  -3  134.22    2.96
   3  11  -3  139.78    3.17
   3  11  -3  143.06    2.82
  -3  11   3  150.41    4.20
   3  11  -3  151.08    3.21
  -3  11   3  148.67    3.81
   3  11  -2  127.79    2.72
   3  11  -2  127.75    2.63
   3  11  -2  122.31    2.69
  -3  11   2  131.86    4.10
   3  11  -2  128.36    2.89
  -3  11   2  121.79    3.58
   3  11  -1 1656.26   11.41
   3  11  -1 1664.14   10.26
   3  11  -1 1649.07   10.43
   3  11   0  976.82    6.22
  -3  11   0  984.74    9.44
  -3  11  -1   14.17    2.74
   3  11   1   18.65    2.56
  -3  11  -2  298.69    5.61
   3  11   2  313.19    4.86
   3  11   3  713.18    7.61
  -3  11  -3  720.20    8.80
   3  11   4    0.26    2.95
  -3  11  -4   -0.04    3.27
   3  11   5    3.10    3.27
  -3  11  -5    3.90    3.34
   3  11   6   14.16    3.70
   3  11   7  133.35    5.06
   3  11   8   15.23    4.43
  -3  11  -8   14.41    4.80
   3  11   9  178.30    6.40
  -3  11  -9  168.53    6.52
  -3  12  10  161.48    5.63
  -3  12   9  115.63    5.10
   3  12  -9  132.00    5.64
  -3  12   8   21.98    3.78
   3  12  -8   20.72    4.09
  -3  12   7  172.38    4.02
  -3  12   7  190.99    5.44
   3  12  -6  461.01    6.75
  -3  12   6  450.94    7.13
   3  12  -5  179.75    3.84
  -3  12   5  186.50    4.33
  -3  12   5  192.70    5.01
  -3  12   4    2.11    2.44
  -3  12   4    0.34    3.08
   3  12  -4    0.57    2.63
   3  12  -4   -0.35    2.27
   3  12  -3   98.25    2.81
  -3  12   3   96.24    3.91
   3  12  -3  103.16    2.67
   3  12  -3  101.85    3.04
  -3  12   3  105.21    3.70
   3  12  -2  170.24    3.22
   3  12  -2  179.62    3.70
  -3  12   2  180.42    4.35
   3  12  -1   66.71    2.06
   3  12  -1   73.29    2.81
  -3  12   1   69.80    3.39
   3  12   0  128.05    2.02
  -3  12   0  127.65    4.08
   3  12   0  125.12    3.34
  -3  12  -1  139.08    4.07
   3  12   1  153.96    3.82
   3  12   2  186.16    4.16
  -3  12  -2  183.11    4.88
   3  12   3   17.34    2.85
  -3  12  -3   16.32    3.58
   3  12   4  120.80    4.33
  -3  12  -4  116.97    4.98
   3  12   5   61.79    4.08
  -3  12  -5   51.00    4.06
   3  12   6   15.66    3.88
  -3  12  -6   11.99    4.15
   3  12   7   95.02    4.93
   3  12   8  418.02    7.72
  -3  13  10    4.63    4.58
   3  13 -10    5.93    4.98
  -3  13   9   52.73    4.63
   3  13  -9   61.37    5.21
  -3  13   8  223.00    5.97
   3  13  -8  251.27    6.43
  -3  13   7    2.51    3.81
  -3  13   7    6.13    2.93
   3  13  -7    5.28    3.78
  -3  13   6   25.77    3.15
   3  13  -6   30.02    3.75
   3  13  -6   25.55    2.92
  -3  13   6   27.15    4.15
  -3  13   5  123.10    3.87
   3  13  -5  127.99    4.35
   3  13  -5  131.92    3.72
  -3  13   5  130.02    4.72
   3  13  -4  339.17    5.34
  -3  13   4  336.53    6.39
  -3  13   4  328.86    5.52
  -3  13   3   99.13    4.48
   3  13  -3   87.92    3.18
   3  13  -3   82.94    2.94
  -3  13   3   93.99    3.62
  -3  13   2  272.25    5.71
  -3  13   2  266.90    5.25
  -3  13   1  337.37    5.89
   3  13  -1  344.57    3.95
   3  13  -1  348.15    5.23
  -3  13   0   97.13    4.15
   3  13   0   98.73    3.39
   3  13   1    3.98    2.79
  -3  13  -1    4.59    3.25
   3  13   2  305.08    5.28
  -3  13  -2  316.25    6.43
   3  13   3  204.97    4.83
  -3  13  -3  205.46    5.54
   3  13   4   88.83    4.00
  -3  13  -4   91.06    4.81
   3  13   5  133.28    4.91
  -3  13  -5  116.18    5.33
   3  13   6  212.76    5.82
  -3  13  -6  188.30    5.93
   3  13   7   71.16    4.82
  -3  13  -7   72.81    5.47
   3  13   8   38.97    5.26
  -3  13  -8   33.40    5.60
  -3  14   9  129.87    5.55
   3  14  -9  149.80    6.02
  -3  14   8   25.43    4.56
   3  14  -8   30.15    4.85
   3  14  -7   72.48    4.61
  -3  14   7   64.56    4.82
  -3  14   6  166.15    5.66
  -3  14   6  168.39    4.52
   3  14  -6  175.53    5.18
  -3  14   5  177.75    4.50
  -3  14   5  186.85    5.65
   3  14  -5  179.65    4.83
   3  14  -5  174.66    4.28
   3  14  -4  151.64    4.01
  -3  14   4  159.75    5.15
   3  14  -4  168.28    4.28
  -3  14   4  158.76    4.34
   3  14  -3  455.79    5.74
  -3  14   3  455.31    7.27
  -3  14   3  475.83    6.91
   3  14  -2   84.42    3.58
   3  14  -2   81.14    2.85
  -3  14   2   89.61    4.17
   3  14  -1   51.87    3.15
  -3  14   1   47.58    3.83
   3  14   0  232.62    4.63
  -3  14   0  223.99    5.39
  -3  14  -1  632.44    8.41
   3  14   1  627.48    7.53
   3  14   2   39.94    3.54
  -3  14  -2   40.40    4.13
   3  14   3   41.97    3.55
  -3  14  -3   36.82    4.26
   3  14   4  235.84    5.50
  -3  14  -4  225.04    6.21
   3  14   5  329.88    6.64
  -3  14  -5  313.78    7.29
   3  14   6   73.00    4.78
  -3  14  -6   69.05    5.27
   3  14   7  160.86    5.91
   3  15  -9   17.90    5.42
  -3  15   8  124.10    5.68
  -3  15   7  152.01    5.88
   3  15  -6   33.48    4.17
  -3  15   6   30.06    4.36
  -3  15   5  167.46    4.61
  -3  15   5  172.73    5.92
   3  15  -5  160.33    4.69
   3  15  -4  235.59    4.91
   3  15  -4  247.31    5.07
  -3  15   4  241.54    5.24
   3  15  -3   18.47    3.32
  -3  15   3   19.85    3.35
  -3  15   2  341.74    6.30
   3  15  -1  198.08    4.75
  -3  15   1  204.70    5.37
  -3  15   0  109.80    5.08
  -3  15   0   99.70    4.67
  -3  15  -1   16.63    3.97
  -3  15  -1   18.07    4.18
   3  15   1   18.89    3.47
   3  15   2  252.54    5.45
  -3  15  -2  231.98    5.80
   3  15   3  135.55    4.82
  -3  15  -3  137.93    5.75
   3  15   4  142.05    5.20
  -3  15  -4  128.05    5.54
  -3  15  -5   39.58    5.02
   3  15   5   43.68    4.62
   3  15   6   61.72    4.95
  -3  15  -6   58.87    5.78
   3  16  -8   38.85    4.87
   3  16  -7  126.43    5.38
  -3  16   7  117.23    5.80
  -3  16   6  216.15    6.55
  -3  16   5    1.37    4.36
  -3  16   4   22.35    4.66
  -3  16   4   25.95    3.56
   3  16  -3   54.94    3.69
  -3  16   3   47.84    3.77
   3  16  -2  278.30    5.69
  -3  16   2  289.21    6.11
  -3  16   1   23.48    4.53
  -3  16   1   20.75    4.02
   3  16  -1   22.47    3.61
  -3  16   0  247.29    6.85
   3  16   0  248.51    5.52
   3  16   1  100.15    4.36
  -3  16  -1   87.72    5.18
  -3  16  -1   93.40    4.96
   3  16   2    4.66    3.80
  -3  16  -2    2.57    4.13
   3  16   3   54.90    4.43
  -3  16  -3   47.97    5.05
   3  16   4   37.86    4.42
  -3  16  -4   35.73    4.88
   3  16   5   68.79    5.21
  -3  16  -5   64.59    5.46
   3  16   6   48.43    4.96
  -3  17   5  209.70    6.48
   3  17  -2  233.46    5.67
  -3  17   2  218.06    5.60
  -3  17   1  529.32    9.05
   3  17  -1  536.40    7.72
  -3  17   1  534.73    8.38
  -3  17   0  102.02    5.68
   3  17   0  102.92    4.56
  -3  17  -1    8.39    4.88
  -3  17  -1    6.57    4.37
   3  17   2  114.90    4.87
  -3  17  -2  125.35    6.33
  -3  17  -2  114.55    5.76
  -3  17  -3  218.44    6.65
   3  17   4    4.78    4.33
   3  17   5   79.56    5.61
  -3  18   2  102.30    6.11
  -3  18   1    3.15    5.08
  -3  18   1    4.13    4.30
  -3  18   0   48.15    5.37
  -3  18   0   51.76    5.06
   3  18   0   48.54    4.24
  -3  18  -1   42.71    5.61
  -3  18  -1   38.50    4.91
   3  18   1   40.53    4.52
   3  18   2   89.06    5.00
  -3  18  -2   85.78    5.56
  -3  18  -2   94.01    6.24
   3  18   3   49.97    4.50
  -3  18  -3   44.90    5.60
   3  19   1    3.62    4.74
  -3  19  -1    3.48    4.84
   3  19   2   53.56    4.91
  -3  19  -2   53.46    5.32
   4 -16   2   96.08    5.76
   4 -16   3   42.59    5.21
   4 -16   4   16.73    5.35
   4 -15   1    8.72    4.27
   4 -15   2    9.14    4.28
   4 -15   3  112.35    5.46
   4 -15   4   36.77    5.25
   4 -15   5    4.78    4.97
   4 -14   2  187.08    5.94
   4 -14   3   57.82    5.13
   4 -14   4  303.36    7.49
   4 -14   5  162.25    6.33
   4 -14   6    9.69    5.06
   4 -13   2   24.09    4.51
   4 -13   3  258.02    6.58
   4 -13   4   64.32    4.74
   4 -13   5   46.93    4.74
   4 -13   6  107.98    5.79
   4 -13   7   85.13    5.63
  -4 -12   9  159.13    5.30
  -4 -12   8   12.08    3.41
  -4 -12   7  135.28    4.17
  -4 -12   6  230.59    4.70
   4 -12   3   28.56    3.89
   4 -12   4  135.37    5.18
   4 -12   5  199.80    6.01
   4 -12   6   79.46    5.12
   4 -12   7   26.59    4.90
   4 -12   8  106.70    5.98
  -4 -11  10   78.51    4.97
  -4 -11   9   26.13    4.00
  -4 -11   8  185.94    5.13
  -4 -11   7  216.54    4.81
  -4 -11   6   38.63    2.98
  -4 -11   5   60.58    3.03
   4 -11  -1  299.05    5.45
   4 -11   0  272.81    5.59
   4 -11   4   67.25    4.50
   4 -11   5   23.43    4.21
   4 -11   6  150.68    5.50
   4 -11   7  146.92    5.96
   4 -11   8    2.76    4.66
  -4 -10  11   82.35    5.23
  -4 -10  10   93.08    4.85
  -4 -10   9   30.11    3.99
  -4 -10   8  115.05    4.25
  -4 -10   7   15.99    3.14
  -4 -10   6  237.74    4.48
  -4 -10   5   58.05    2.91
  -4 -10   4  203.94    3.50
  -4 -10   3  729.52    6.32
  -4 -10   2  361.83    3.83
   4 -10  -1   61.01    3.30
   4 -10   0  630.17    7.61
   4 -10   1  735.27    8.53
   4 -10   4  165.80    4.89
   4 -10   5  305.16    6.57
   4 -10   6   17.08    4.02
   4 -10   7   29.10    4.44
   4 -10   8   57.73    4.90
   4 -10   9   47.60    5.03
  -4  -9  11  180.64    5.79
  -4  -9  10   11.38    4.01
  -4  -9   9   39.98    3.92
  -4  -9   8   37.30    3.43
  -4  -9   7  239.09    4.89
  -4  -9   6   43.44    2.84
  -4  -9   5  738.69    7.14
  -4  -9   4 1013.77    8.16
  -4  -9   3   37.10    2.07
  -4  -9   2   62.60    1.91
   4  -9  -1  113.09    3.40
  -4  -9   1  121.42    2.01
   4  -9   0  196.72    4.32
  -4  -9   0  180.61    3.00
  -4  -9  -1   39.84    2.22
   4  -9   1   43.31    2.84
   4  -9   5   74.84    4.27
   4  -9   6  163.26    5.20
   4  -9   7   24.68    4.07
   4  -9   8    3.21    4.55
   4  -9   9   14.43    4.62
  -4  -8  12  140.91    5.71
  -4  -8  11    1.68    4.08
  -4  -8  10   11.73    3.82
  -4  -8   9  603.14    7.87
  -4  -8   8   90.47    3.89
  -4  -8   7  138.30    3.94
  -4  -8   6  386.23    3.56
  -4  -8   6  401.24    5.30
  -4  -8   5  182.00    3.55
  -4  -8   4   34.38    2.23
  -4  -8   3  374.16    4.07
  -4  -8   2  728.37    5.70
  -4  -8   1   53.91    1.51
   4  -8  -1   51.27    2.75
   4  -8   0  136.53    3.56
  -4  -8   0  132.24    1.54
   4  -8   1  547.73    6.37
  -4  -8  -1  581.34    5.57
   4  -8   2  154.74    3.99
  -4  -8  -2  159.43    3.25
   4  -8   6   57.55    4.02
   4  -8   8   75.55    5.09
   4  -8   9   40.32    4.91
  -4  -7  12   42.10    4.76
  -4  -7  11   85.82    4.94
  -4  -7  10  109.35    4.60
  -4  -7   9  164.86    4.61
  -4  -7   8  538.49    6.91
  -4  -7   7   72.65    3.38
  -4  -7   7   64.25    1.76
  -4  -7   6  169.02    3.73
  -4  -7   6  169.04    2.19
  -4  -7   5  787.26    7.20
  -4  -7   4  834.57    7.06
  -4  -7   3  159.76    2.81
  -4  -7   2  175.15    2.59
   4  -7  -2  151.47    3.14
  -4  -7   1  947.32    6.25
   4  -7  -1  943.22    8.35
  -4  -7   0  167.25    1.75
  -4  -7   0  171.18    2.68
   4  -7   0  164.73    3.50
   4  -7   1  465.95    5.67
  -4  -7  -1  475.21    4.80
   4  -7   2 1074.11    9.59
  -4  -7  -2 1006.96    8.10
   4  -7   3  338.69    5.26
   4  -7   6  166.62    4.89
   4  -7   7   54.99    4.26
   4  -7   8    5.42    4.06
   4  -7   9   64.11    4.88
   4  -7  10   74.02    5.37
  -4  -6  11   78.63    4.62
  -4  -6  10   71.00    4.18
  -4  -6   9  309.21    5.55
  -4  -6   8   64.98    3.47
  -4  -6   8   64.40    1.95
  -4  -6   7  263.88    2.85
  -4  -6   7  269.58    4.61
  -4  -6   6 1215.15    9.62
  -4  -6   6 1209.67    7.30
  -4  -6   5  544.03    5.77
  -4  -6   4   24.62    1.84
  -4  -6   3  793.26    6.32
   4  -6  -3  771.28    7.03
  -4  -6   2  980.09    7.01
   4  -6  -2  968.01    8.01
  -4  -6   1    9.01    1.08
   4  -6  -1    7.07    1.97
  -4  -6   1    7.70    1.03
   4  -6  -1    6.83    1.81
  -4  -6   0  163.80    1.82
   4  -6   0  137.84    3.01
   4  -6   0  137.23    3.00
  -4  -6   0  153.37    2.39
   4  -6   1  104.63    2.83
  -4  -6  -1  106.57    2.33
   4  -6   2  356.55    4.96
  -4  -6  -2  360.34    4.30
   4  -6   3   36.28    2.61
   4  -6   7   19.00    3.75
   4  -6   8  193.24    5.76
   4  -6   9   47.83    4.74
   4  -6  10   66.71    5.30
  -4  -5  10  236.11    5.43
  -4  -5   9   22.77    3.17
  -4  -5   8  462.85    6.33
  -4  -5   8  454.01    4.30
  -4  -5   7  457.84    5.72
  -4  -5   7  444.19    3.73
  -4  -5   6    7.68    0.86
  -4  -5   6    7.56    2.16
  -4  -5   5    5.26    1.91
  -4  -5   5    4.63    0.48
  -4  -5   4  174.35    3.11
   4  -5  -4  193.92    3.60
  -4  -5   3  310.88    3.59
   4  -5  -3  305.17    4.11
  -4  -5   2   25.03    1.41
   4  -5  -2   26.51    1.71
   4  -5  -2   26.12    1.71
  -4  -5   1 1247.95    7.77
   4  -5  -1 1274.05    9.24
  -4  -5   0 1433.20    8.27
  -4  -5   0 1410.23    8.83
  -4  -5  -1  975.28    5.74
  -4  -5  -1  964.41    7.00
  -4  -5  -2    8.85    0.60
   4  -5   2    8.43    2.04
  -4  -5  -2    7.98    1.51
   4  -5   3  705.32    7.26
  -4  -5  -3  706.41    4.45
  -4  -5  -3  710.79    6.54
  -4  -5  -4   90.23    1.40
  -4  -5  -4   87.98    1.46
  -4  -5  -5    9.83    1.15
   4  -5   8   11.29    3.78
   4  -5   9   15.13    4.26
   4  -5  10  116.09    5.89
  -4  -4  13  189.65    6.11
  -4  -4  12   62.21    4.64
  -4  -4   9    9.13    1.79
  -4  -4   9    7.02    3.00
  -4  -4   8   42.97    1.74
  -4  -4   8   44.36    2.80
   4  -4  -7  449.70    5.18
  -4  -4   7  453.94    3.78
  -4  -4   7  443.58    5.59
  -4  -4   6  198.70    3.68
   4  -4  -6  198.48    3.33
  -4  -4   5  234.67    1.65
  -4  -4   5  288.08    4.07
  -4  -4   4  241.30    3.49
   4  -4  -4  236.13    3.67
  -4  -4   3  948.34    7.09
   4  -4  -3  921.20    7.58
  -4  -4   2  282.35    3.16
   4  -4  -2  277.47    3.43
  -4  -4   1   68.03    1.56
  -4  -4   1   65.75    1.20
   4  -4  -1   65.74    1.97
   4  -4   0  315.87    3.92
  -4  -4   0  314.93    2.95
   4  -4   0  305.72    3.79
  -4  -4  -1  602.48    4.17
   4  -4   1  608.15    5.87
  -4  -4  -2 1244.08    8.68
   4  -4   2 1227.78    9.42
  -4  -4  -2 1216.94    7.20
  -4  -4  -3  122.41    2.63
   4  -4   3  123.79    3.25
  -4  -4  -3  126.61    1.70
  -4  -4  -3  128.10    1.80
   4  -4   4  718.47    7.57
  -4  -4  -4  734.85    5.00
  -4  -4  -5  589.86    4.59
  -4  -4  -5  564.17    4.77
  -4  -4  -6  103.18    2.37
   4  -4   8   67.37    4.23
   4  -4   9    8.54    3.91
   4  -4  10   49.32    4.83
  -4  -3  13    4.23    4.33
  -4  -3  12    2.36    3.81
  -4  -3  11  138.99    4.79
  -4  -3   9  251.96    3.45
  -4  -3   8  336.72    5.23
  -4  -3   8  333.23    3.57
  -4  -3   7  544.78    6.17
   4  -3  -7  548.88    5.59
  -4  -3   7  546.76    4.35
  -4  -3   6  127.91    1.60
  -4  -3   6  133.24    3.21
   4  -3  -6  131.87    2.65
  -4  -3   5  153.17    2.98
   4  -3  -5  166.45    3.29
  -4  -3   4 1319.07    9.34
   4  -3  -4 1349.88    9.85
  -4  -3   3   25.45    1.63
  -4  -3   2   93.71    1.91
   4  -3  -2   96.57    2.01
  -4  -3   1 1112.69    7.32
   4  -3  -1 1103.17    8.00
  -4  -3   1 1090.57    6.46
  -4  -3   0 2283.33   12.75
   4  -3   0 2300.76   14.08
   4  -3   1   42.71    1.88
   4  -3   1   41.19    1.80
  -4  -3  -1   40.16    1.60
  -4  -3  -1   42.11    1.29
  -4  -3  -2  540.30    5.04
   4  -3   2  579.24    5.77
   4  -3   2  539.31    5.19
  -4  -3  -2  568.06    4.31
  -4  -3  -3  361.14    4.28
   4  -3   3  349.28    4.81
  -4  -3  -3  356.30    3.40
  -4  -3  -3  383.33    3.29
   4  -3   3  327.82    4.19
   4  -3   4  234.67    4.14
  -4  -3  -4  233.72    2.92
  -4  -3  -5  146.74    2.46
  -4  -3  -5  154.36    2.75
  -4  -3  -6  967.96    7.40
  -4  -3  -7  532.37    5.60
   4  -3   9   42.43    4.40
   4  -3  10   54.10    4.76
  -4  -2  13   60.75    4.74
  -4  -2  12   62.06    4.31
  -4  -2  11   85.17    4.17
  -4  -2  10  737.18    8.18
  -4  -2  10  621.92    5.86
  -4  -2   9  580.48    5.29
   4  -2  -8   56.01    2.38
  -4  -2   8   50.11    1.83
  -4  -2   7  351.79    5.02
   4  -2  -7  360.30    4.29
   4  -2  -6  794.91    6.21
  -4  -2   6  768.03    5.02
  -4  -2   5 1144.92    8.87
   4  -2  -5 1244.54    9.46
  -4  -2   4  281.65    3.75
  -4  -2   3   37.67    1.53
  -4  -2   2 1008.10    7.33
   4  -2  -2 1032.61    7.77
  -4  -2   1 3065.23   17.15
   4  -2  -1 3041.15   17.21
  -4  -2   1 3109.82   16.01
   4  -2  -1 3059.46   17.78
  -4  -2   0  621.50    4.45
   4  -2   0  612.49    5.05
  -4  -2   0  616.14    4.92
  -4  -2  -1 2641.60   15.17
   4  -2   1 2676.54   15.90
  -4  -2  -1 2681.46   15.18
  -4  -2  -2  188.17    2.87
  -4  -2  -2  189.37    2.50
   4  -2   3  109.19    2.77
  -4  -2  -3  115.00    2.64
   4  -2   3  110.20    2.52
  -4  -2  -3  110.20    2.03
   4  -2   4  113.43    3.07
  -4  -2  -4  119.85    2.22
  -4  -2  -4  116.67    2.32
   4  -2   5  637.68    7.21
  -4  -2  -5  645.76    5.44
  -4  -2  -5  648.07    5.73
  -4  -2  -6   90.92    2.64
  -4  -2  -6   91.47    2.40
   4  -2   6   89.89    3.69
  -4  -2  -7    3.98    2.29
  -4  -2  -8  229.42    4.20
   4  -2  10    4.16    4.35
   4  -2  11   23.64    5.08
  -4  -1  13    6.03    4.09
  -4  -1  12  207.23    5.65
  -4  -1  11  178.44    4.88
  -4  -1  10  135.90    4.53
  -4  -1  10  134.78    3.24
  -4  -1   9   25.61    3.25
  -4  -1   9   21.36    1.96
   4  -1  -9   25.37    2.46
  -4  -1   8  459.45    4.45
   4  -1  -8  497.86    5.28
  -4  -1   7  761.58    5.66
   4  -1  -7  741.13    6.15
  -4  -1   6   58.76    2.63
  -4  -1   6   55.65    1.34
   4  -1  -6   59.17    1.79
  -4  -1   5  543.12    5.55
  -4  -1   5  557.06    3.74
  -4  -1   4 1362.49    9.55
  -4  -1   4 1374.22    7.19
  -4  -1   3  526.35    5.03
   4  -1  -3  516.56    5.02
  -4  -1   2 1655.79   10.78
  -4  -1   2 1679.32    8.96
   4  -1  -1 1310.65    8.95
   4  -1  -1 1327.75    8.22
  -4  -1   1 1308.73    8.76
   4  -1   0  197.46    2.65
   4  -1   0  195.86    2.76
  -4  -1   0  194.40    2.72
   4  -1   1  266.69    3.28
  -4  -1  -1  276.45    3.14
   4  -1   1  244.34    3.01
  -4  -1  -1  246.05    3.00
   4  -1   2  361.72    4.24
  -4  -1  -2  374.43    4.09
  -4  -1  -2  378.03    3.84
   4  -1   2  355.17    3.92
  -4  -1  -3 1372.58    9.65
   4  -1   3 1323.34    9.37
  -4  -1  -3 1352.74    9.05
   4  -1   3 1307.35    9.93
  -4  -1  -4  260.13    3.20
  -4  -1  -4  268.60    3.56
  -4  -1  -5   73.86    2.37
   4  -1   5   70.07    2.90
  -4  -1  -6  121.65    2.79
  -4  -1  -6  126.37    3.24
  -4  -1  -7  108.51    3.19
   4  -1   7   99.70    4.04
  -4  -1  -8   50.40    3.25
  -4  -1  -9   52.40    3.67
   4  -1  10   31.10    4.43
   4  -1  11   11.33    4.87
  -4   0  13   61.42    4.69
  -4   0  12   31.84    4.22
  -4   0  11   12.99    3.38
  -4   0  11   11.77    2.66
  -4   0  10  177.55    4.76
  -4   0  10  169.48    3.50
  -4   0   9 1056.74    9.77
  -4   0   9 1033.96    8.12
  -4   0   8  438.49    5.77
  -4   0   8  443.25    4.56
   4   0  -8  437.66    4.70
  -4   0   7  315.52    3.45
   4   0  -7  310.92    3.67
  -4   0   6  778.38    5.54
   4   0  -6  827.41    5.88
  -4   0   5  413.49    4.74
  -4   0   5  437.08    3.38
  -4   0   4   37.89    0.90
  -4   0   4   33.93    1.79
  -4   0   4   36.18    0.97
   4   0  -4   36.20    1.99
  -4   0   3  870.79    5.23
  -4   0   3  886.02    5.21
   4   0  -3  878.89    6.88
  -4   0   2 4836.48   26.50
  -4   0   2 4833.44   24.68
   4   0  -2 4784.50   26.36
  -4   0   1  770.76    5.04
   4   0  -1  778.80    5.95
  -4   0   1  781.87    6.13
   4   0   0  323.31    3.20
  -4   0   0  328.65    3.14
   4   0   0  333.20    3.55
  -4   0   0  327.50    3.58
   4   0   1  921.05    6.71
  -4   0  -1  908.29    6.94
  -4   0  -2  243.48    3.26
   4   0   2  231.03    2.97
  -4   0  -2  251.47    3.29
   4   0   2  228.43    3.23
   4   0   3    5.18    1.86
   4   0   3    2.51    1.41
  -4   0  -3    3.27    1.51
  -4   0  -4  427.92    4.40
  -4   0  -4  425.68    4.75
  -4   0  -5   43.57    1.99
  -4   0  -5   45.17    2.34
  -4   0  -6  105.92    3.15
   4   0   6   97.50    3.56
  -4   0  -7  262.65    4.43
   4   0   7  262.83    5.39
  -4   0  -8  375.70    5.89
  -4   0  -9   66.26    4.51
   4   0  11    2.32    4.31
  -4   1  12  183.80    5.32
  -4   1  11  186.00    5.07
  -4   1  10  150.79    4.39
  -4   1  10  140.15    3.41
  -4   1   9   38.34    3.19
  -4   1   9   38.21    2.42
  -4   1   8  459.22    4.78
   4   1  -8  446.51    4.60
  -4   1   7  738.47    7.37
  -4   1   7  734.51    5.90
  -4   1   6   68.91    1.78
   4   1  -6   69.65    1.53
   4   1  -5  555.66    5.76
  -4   1   5  553.04    4.38
   4   1  -4 1197.89    8.83
  -4   1   4 1214.46    7.36
  -4   1   3  500.59    4.99
  -4   1   3  511.38    3.78
   4   1  -3  513.56    4.97
  -4   1   2 1657.70    9.45
   4   1  -2 1645.34    8.82
  -4   1   1 1339.41    8.19
   4   1  -1 1351.68    7.86
   4   1  -1 1334.50    8.86
  -4   1   0  277.64    3.47
   4   1   0  280.11    2.86
  -4   1  -1  260.30    3.37
  -4   1  -1  245.44    2.95
   4   1   1  244.71    2.82
   4   1   1  259.33    3.09
  -4   1  -2  369.84    4.06
   4   1   2  362.66    4.05
  -4   1  -2  359.88    4.12
  -4   1  -3 1252.28    9.12
   4   1   3 1232.39    9.25
  -4   1  -3 1235.88    9.10
  -4   1  -4  235.55    3.25
   4   1   4  241.89    4.07
  -4   1  -4  241.37    3.77
  -4   1  -5   98.29    2.70
  -4   1  -5   95.30    2.83
   4   1   5   89.38    3.14
  -4   1  -6  150.13    3.51
   4   1   6  138.81    3.94
   4   1   7   82.68    3.83
  -4   1  -7   80.58    3.37
   4   1   8   40.55    4.01
  -4   1  -8   45.32    3.46
  -4   1  -9   68.45    4.77
  -4   1 -10   23.54    4.60
  -4   2  12   58.20    4.06
  -4   2  11   97.63    4.36
  -4   2  11   95.77    3.55
  -4   2  10  749.08    8.41
  -4   2  10  702.30    7.12
  -4   2   9  487.61    6.60
  -4   2   9  449.77    5.25
  -4   2   8   32.32    2.85
  -4   2   8   32.03    2.07
   4   2  -8   29.06    1.82
  -4   2   7  292.42    3.69
   4   2  -7  295.58    3.15
  -4   2   6  723.74    5.75
  -4   2   6  713.96    6.95
   4   2  -5 1136.00    8.95
   4   2  -5 1163.61    6.44
  -4   2   5 1145.27    7.68
   4   2  -4  284.56    3.74
  -4   2   4  281.28    2.97
   4   2  -3   62.83    2.00
  -4   2   3   59.43    2.10
  -4   2   3   60.34    1.42
  -4   2   3   65.51    1.52
  -4   2   2 1015.57    6.63
  -4   2   2 1022.22    7.84
   4   2  -1 3077.93   15.95
  -4   2   1 3057.96   16.77
   4   2  -1 3007.88   16.93
  -4   2   1 2997.71   17.91
   4   2   0  520.52    4.15
   4   2   0  452.75    3.77
  -4   2   0  495.60    5.04
  -4   2   0  477.17    4.18
   4   2   1 2609.78   15.04
   4   2   1 2593.30   14.45
   4   2   2  253.63    3.29
   4   2   2  249.14    2.74
  -4   2  -3  105.24    2.60
   4   2   3  101.10    2.00
   4   2   3  103.86    2.66
  -4   2  -3  110.33    2.83
   4   2   4  162.55    3.35
  -4   2  -4  173.82    3.32
   4   2   5  706.74    7.16
  -4   2  -5  750.97    7.25
   4   2   6   98.79    3.61
  -4   2  -6  102.22    3.45
   4   2   7    6.18    3.02
  -4   2  -7    8.07    2.87
  -4   2  -8  239.25    5.37
   4   2   8  206.26    5.18
  -4   2  -9  509.46    8.17
   4   2   9  391.07    7.09
  -4   2 -10    4.17    4.49
  -4   2 -11   30.64    4.73
  -4   3  13    5.14    4.07
  -4   3  12   13.19    3.58
  -4   3  12   13.54    4.10
  -4   3  11  144.73    4.97
  -4   3  11  132.72    4.20
  -4   3  10   21.07    3.39
  -4   3  10   19.00    2.88
  -4   3   9  258.57    4.79
  -4   3   9  261.84    4.38
  -4   3   8  352.30    4.49
  -4   3   8  357.91    5.31
   4   3  -8  366.68    3.98
   4   3  -7  440.79    3.90
  -4   3   7  453.16    4.86
  -4   3   6  115.36    2.26
  -4   3   6  118.35    3.04
   4   3  -6  118.74    1.64
  -4   3   5  111.66    2.87
  -4   3   5  106.55    2.16
   4   3  -5  108.56    1.04
  -4   3   5  112.08    2.23
   4   3  -4 1161.63    8.69
  -4   3   4 1142.15    7.86
   4   3  -3   69.63    2.00
  -4   3   3   68.50    1.70
  -4   3   3   71.02    1.81
  -4   3   2   64.50    1.64
   4   3  -2   65.24    1.73
  -4   3   1 1120.48    7.45
  -4   3   1 1126.73    8.48
  -4   3   0 2421.30   14.17
   4   3   0 2436.67   13.57
   4   3   0 2423.54   13.54
  -4   3   0 2408.97   15.05
   4   3   1   45.96    1.23
   4   3   1   46.88    1.64
  -4   3  -1   48.31    1.82
   4   3   2  671.07    5.90
  -4   3  -2  678.35    5.95
  -4   3  -2  671.46    6.37
   4   3   3  309.53    4.19
  -4   3  -3  306.95    4.47
   4   3   4  269.90    4.21
  -4   3  -4  263.51    4.21
   4   3   5  113.79    3.45
  -4   3  -5  114.87    3.36
   4   3   6  968.43    9.46
  -4   3  -6  977.29    9.37
   4   3   7  534.47    7.28
  -4   3  -7  533.87    6.99
   4   3   8  187.66    5.03
  -4   3  -8  192.86    5.12
  -4   3  -9   58.56    4.43
   4   3   9   53.42    4.31
  -4   3 -10   67.54    4.98
   4   3  10   55.28    4.78
  -4   3 -11    5.55    4.52
  -4   4  13  179.06    5.32
  -4   4  12   41.33    4.06
  -4   4  12   37.40    3.82
  -4   4  11    2.02    3.44
  -4   4  11    2.06    3.28
  -4   4  10  153.20    4.34
  -4   4  10  160.97    4.11
  -4   4   9   26.85    2.74
  -4   4   9   25.17    3.02
  -4   4   8   60.81    2.71
  -4   4   8   62.84    3.11
  -4   4   7  532.57    5.41
   4   4  -7  536.38    4.25
  -4   4   6  207.80    3.74
   4   4  -6  216.47    2.13
  -4   4   5  326.27    3.80
   4   4  -5  331.28    4.31
  -4   4   5  328.56    3.75
  -4   4   4  215.45    3.56
  -4   4   4  213.78    3.12
   4   4  -4  220.77    3.43
   4   4  -3  902.53    6.94
  -4   4   3  885.37    6.69
  -4   4   3  894.34    6.97
   4   4  -2  317.16    2.11
   4   4  -2  307.72    2.08
   4   4  -1   40.43    1.09
  -4   4   1   37.83    1.62
   4   4  -1   41.61    1.39
  -4   4   0  280.19    3.47
   4   4   0  273.41    2.86
  -4   4   0  279.02    4.03
   4   4   0  269.57    2.67
   4   4   1  469.78    4.40
   4   4   1  459.66    3.49
   4   4   2 1112.59    8.22
  -4   4  -2 1090.76    8.30
   4   4   3  146.23    3.19
  -4   4  -3  143.39    3.50
   4   4   4  697.39    6.81
  -4   4  -4  676.91    7.04
   4   4   5  535.36    6.48
  -4   4  -5  512.79    6.48
   4   4   6   76.62    3.68
  -4   4  -6   74.12    3.53
   4   4   7  365.87    6.10
  -4   4  -7  375.21    6.13
   4   4   8   65.14    4.19
  -4   4  -8   66.88    3.97
   4   4   9   13.67    3.88
  -4   4  -9   15.59    4.27
   4   4  10   57.16    4.84
  -4   4 -10   60.54    5.03
  -4   4 -11  108.44    5.53
  -4   5  13   46.84    4.78
  -4   5  12   99.05    4.67
  -4   5  12   95.02    4.53
  -4   5  11  314.55    6.01
  -4   5  11  293.01    5.45
  -4   5  10  261.39    5.43
  -4   5  10  253.36    4.71
  -4   5   9   16.03    2.72
  -4   5   9   15.48    2.91
  -4   5   8  339.15    4.72
  -4   5   8  379.04    5.68
  -4   5   7  392.19    4.91
  -4   5   7  377.32    5.14
   4   5  -6   11.01    0.93
  -4   5   6    9.06    1.87
  -4   5   6    9.49    2.26
  -4   5   6   10.81    1.88
  -4   5   5   36.47    2.47
   4   5  -5   36.42    2.16
   4   5  -5   32.47    0.70
  -4   5   5   36.57    1.94
  -4   5   5   40.15    2.05
  -4   5   4  295.10    4.29
   4   5  -4  293.84    3.88
  -4   5   4  290.42    3.76
  -4   5   4  301.31    3.80
   4   5  -3  222.48    3.14
  -4   5   3  221.11    3.40
  -4   5   3  214.83    3.69
   4   5  -2   49.17    0.93
   4   5  -2   45.96    1.62
   4   5  -2   43.79    0.89
  -4   5   2   49.30    1.83
  -4   5   1 1207.32    8.67
   4   5  -1 1207.24    7.80
  -4   5   0 1341.47    9.36
   4   5   0 1308.02    8.41
  -4   5  -1  988.08    7.65
  -4   5  -1  998.08    8.55
   4   5   1  981.90    7.11
  -4   5  -2    4.58    1.64
  -4   5  -2    3.01    2.15
   4   5   2    3.94    1.75
   4   5   3  729.74    6.80
  -4   5  -3  738.67    7.69
   4   5   4  103.12    3.13
  -4   5  -4  105.47    3.39
   4   5   5   16.14    2.80
  -4   5  -5   14.76    2.72
   4   5   6   20.43    2.88
  -4   5  -6   21.43    3.42
   4   5   7  524.83    7.50
  -4   5  -7  495.71    7.31
  -4   5  -8    8.79    3.70
   4   5   8    6.32    3.59
   4   5   9   10.65    4.32
  -4   5  -9   13.12    3.90
   4   5  10   90.35    5.12
  -4   5 -10  101.35    5.25
  -4   5 -11    7.60    4.52
  -4   6  13  122.75    4.98
  -4   6  12   24.47    4.36
  -4   6  12   21.87    3.74
  -4   6  11   66.72    4.07
  -4   6  11   64.77    4.05
  -4   6  10   93.27    3.84
  -4   6  10   95.53    4.12
  -4   6   9  264.19    4.86
  -4   6   9  263.32    5.13
  -4   6   8   91.80    3.28
  -4   6   8   95.46    3.55
  -4   6   7  256.52    4.59
   4   6  -7  261.30    2.94
  -4   6   7  265.71    4.52
   4   6  -6 1124.03    6.89
  -4   6   6 1065.75    8.75
  -4   6   5  568.55    6.32
   4   6  -5  568.90    3.79
  -4   6   5  562.43    5.79
   4   6  -5  554.98    3.74
  -4   6   5  574.48    5.94
  -4   6   4   33.19    2.32
  -4   6   4   29.57    2.02
   4   6  -4   29.34    1.88
   4   6  -4   28.53    0.70
  -4   6   4   31.28    1.99
   4   6  -3  786.28    4.74
   4   6  -3  764.98    6.37
   4   6  -3  820.33    4.76
  -4   6   3  790.08    6.75
  -4   6   3  820.31    7.22
  -4   6   3  773.61    7.35
   4   6  -2 1003.35    6.17
   4   6  -2 1020.04    6.11
  -4   6   2 1004.63    8.81
   4   6  -1    5.33    1.08
   4   6  -1    1.67    1.07
  -4   6   1    1.99    1.44
   4   6   0  135.05    2.32
   4   6   0  138.24    1.74
  -4   6  -1   59.09    2.29
   4   6   1   57.86    1.97
   4   6   1   51.81    0.82
   4   6   2  406.43    4.60
  -4   6  -2  398.75    5.67
   4   6   3   38.74    2.36
  -4   6  -3   40.08    2.84
   4   6   4  597.01    6.57
  -4   6  -4  553.12    6.93
   4   6   5   80.67    3.38
  -4   6  -5   73.39    3.60
   4   6   6  134.14    4.38
  -4   6  -6  135.17    4.57
   4   6   7   24.06    3.37
  -4   6  -7   23.55    3.89
   4   6   8  207.52    5.69
  -4   6  -8  208.13    5.65
   4   6   9   49.95    4.68
  -4   6  -9   54.73    4.90
   4   6  10   72.69    5.18
  -4   6 -10   68.99    5.41
  -4   7  13   35.43    4.52
  -4   7  13   36.14    4.76
  -4   7  12   49.28    4.42
  -4   7  12   44.13    4.09
  -4   7  11   84.91    4.35
  -4   7  11   86.54    4.32
  -4   7  10   94.40    4.13
  -4   7  10   99.72    4.06
  -4   7   9  150.30    4.43
  -4   7   9  141.09    4.22
  -4   7   8  482.63    6.37
  -4   7   8  450.40    6.06
  -4   7   7   63.87    3.08
  -4   7   7   70.92    3.26
   4   7  -6  145.02    2.10
  -4   7   6  145.14    3.57
   4   7  -5  864.45    5.52
  -4   7   5  849.43    7.88
   4   7  -4  879.92    7.42
  -4   7   4  880.54    8.09
   4   7  -4  891.09    5.58
   4   7  -4  890.97    5.49
  -4   7   4  892.35    8.28
   4   7  -3  161.63    2.73
  -4   7   3  167.38    3.24
   4   7  -3  160.20    1.86
   4   7  -3  160.53    1.87
  -4   7   3  164.35    3.66
   4   7  -2  153.80    2.03
  -4   7   2  154.69    3.50
  -4   7   2  150.72    3.05
   4   7  -1  886.66    6.07
  -4   7   1  905.72    7.59
  -4   7   1  912.14    8.54
   4   7   0  106.97    2.28
   4   7   0  105.67    1.47
   4   7   1  486.98    4.87
   4   7   2 1123.33    8.69
  -4   7  -3  539.47    6.85
   4   7   3  551.35    6.09
  -4   7  -4    3.60    2.87
   4   7   4   10.52    2.57
   4   7   5  325.58    5.56
  -4   7  -5  310.44    5.86
   4   7   6  146.39    4.53
  -4   7  -6  141.40    4.67
   4   7   7   79.36    4.41
  -4   7  -7   76.82    4.53
   4   7   8    8.17    3.78
  -4   7  -8    5.32    4.19
   4   7   9   48.11    5.03
  -4   7  -9   48.50    5.02
   4   7  10   78.07    5.31
  -4   8  13   29.76    4.76
  -4   8  12  158.51    5.63
  -4   8  12  157.68    5.47
  -4   8  11    2.84    3.53
  -4   8  11    1.68    3.60
  -4   8  10   27.69    3.63
  -4   8  10   28.48    3.57
  -4   8   9  588.75    7.54
  -4   8   9  558.26    7.03
  -4   8   8   77.47    3.56
  -4   8   8   79.80    3.61
  -4   8   7  155.40    3.99
  -4   8   7  159.47    4.05
  -4   8   6  331.27    5.14
  -4   8   6  344.68    5.26
  -4   8   5  152.86    3.82
   4   8  -5  162.16    2.27
   4   8  -5  158.06    2.10
  -4   8   5  149.82    3.72
   4   8  -4   34.53    1.31
   4   8  -4   31.42    2.10
  -4   8   4   34.57    2.64
   4   8  -4   33.14    1.38
  -4   8   4   33.57    2.70
   4   8  -3  296.93    3.75
   4   8  -3  298.87    2.86
  -4   8   3  296.85    4.71
  -4   8   3  291.50    4.79
   4   8  -2  828.33    6.29
  -4   8   2  821.43    7.86
  -4   8   2  833.29    8.20
   4   8  -2  840.13    6.07
   4   8  -1   65.52    1.79
   4   8  -1   66.81    1.60
   4   8  -1   72.28    1.99
  -4   8   1   69.58    2.99
   4   8   0  155.29    2.70
  -4   8   0  162.58    3.89
   4   8   0  162.33    1.79
   4   8   1  619.35    5.87
   4   8   2  108.41    2.96
   4   8   3   10.44    2.25
   4   8   4   42.13    3.01
  -4   8  -4   30.91    3.42
   4   8   5  222.03    4.96
  -4   8  -5  202.12    4.90
   4   8   6   71.74    3.98
  -4   8  -6   66.34    4.15
   4   8   7   27.02    3.93
  -4   8  -7   24.84    3.98
   4   8   8   72.32    4.66
  -4   8  -8   74.01    5.26
  -4   8  -9   23.75    5.08
   4   8   9   21.20    4.73
  -4   9  12  153.34    5.64
  -4   9  11  169.80    5.04
  -4   9  10   29.63    4.09
  -4   9  10   27.70    3.56
  -4   9   9   18.40    3.31
  -4   9   9   19.49    3.59
  -4   9   8   22.98    3.28
  -4   9   8   24.15    2.85
  -4   9   7  172.44    4.33
  -4   9   7  182.14    4.69
  -4   9   6   48.10    3.07
  -4   9   6   46.17    3.12
  -4   9   5  615.82    7.18
  -4   9   5  626.81    7.31
  -4   9   4  910.92    8.92
   4   9  -4  911.09    6.58
  -4   9   4  890.74    8.73
   4   9  -3   46.41    2.11
   4   9  -3   45.36    1.58
  -4   9   3   50.35    2.95
   4   9  -3   45.74    1.66
  -4   9   3   50.69    3.06
   4   9  -2   39.00    1.83
   4   9  -2   37.95    1.64
  -4   9   2   34.81    2.71
  -4   9   2   34.13    2.87
   4   9  -2   36.65    1.72
   4   9  -1  111.52    2.38
   4   9  -1  109.86    1.95
   4   9  -1  109.99    2.38
  -4   9   1  108.19    3.57
   4   9   0  174.74    3.04
   4   9   0  172.36    1.81
  -4   9   0  177.65    4.27
   4   9   0  166.79    1.78
   4   9   1   40.89    2.27
  -4   9  -1   44.12    3.20
   4   9   2  356.01    4.89
  -4   9  -2  288.76    5.37
   4   9   3  378.16    5.33
   4   9   4  806.65    8.24
   4   9   5   60.20    3.62
  -4   9  -5   57.22    4.10
   4   9   6  190.77    5.13
  -4   9  -6  183.54    5.58
   4   9   7   57.78    4.35
  -4   9  -7   64.47    4.76
   4   9   8    5.32    4.08
  -4   9  -8    6.00    4.45
   4   9   9   14.88    4.72
  -4   9  -9   13.40    4.85
  -4  10  12   40.92    4.73
  -4  10  11   78.65    4.75
  -4  10  11   79.43    4.53
  -4  10  10   98.65    4.83
  -4  10  10   97.11    4.23
  -4  10   9   19.68    3.48
  -4  10   9   20.65    3.63
  -4  10   8   85.65    3.66
  -4  10   8   83.04    4.05
  -4  10   7   20.01    3.02
  -4  10   7   16.68    3.25
  -4  10   6  240.97    4.81
   4  10  -6  246.27    3.45
  -4  10   6  232.79    4.93
  -4  10   5  113.82    3.77
   4  10  -5  115.23    2.58
  -4  10   5  117.55    3.99
  -4  10   4  195.93    4.51
  -4  10   4  196.83    4.41
   4  10  -3  646.69    6.03
   4  10  -3  701.07    5.68
  -4  10   3  669.58    7.83
   4  10  -3  686.62    5.79
  -4  10   3  644.82    7.54
   4  10  -2  319.82    3.69
   4  10  -2  314.94    3.71
   4  10  -2  318.54    3.80
  -4  10   2  322.76    5.52
   4  10  -1   83.96    1.84
   4  10  -1   87.46    2.52
  -4  10   1   87.16    3.66
   4  10  -1   85.17    2.48
   4  10  -1   77.74    1.86
   4  10   0  569.07    5.80
   4  10   0  543.21    5.49
  -4  10   0  528.30    6.93
   4  10   0  504.52    3.47
  -4  10  -1  747.50    8.51
   4  10   2  455.93    5.68
  -4  10  -2  457.53    7.03
   4  10   3   34.96    2.77
  -4  10  -3   35.16    3.67
   4  10   4  230.92    4.77
   4  10   5  319.02    5.85
   4  10   6    6.78    3.59
  -4  10  -6    4.08    3.74
   4  10   7   26.62    4.35
  -4  10  -7   26.84    4.69
   4  10   8   74.63    5.14
  -4  10  -8   67.41    5.36
   4  10   9   84.00    5.69
  -4  10  -9   78.49    5.76
  -4  11  11  123.95    5.75
  -4  11  10   71.62    4.56
  -4  11  10   74.57    4.09
  -4  11   9   20.64    4.21
  -4  11   9   15.93    3.44
  -4  11   8  192.12    4.74
  -4  11   8  207.54    5.61
  -4  11   7  256.69    5.17
  -4  11   7  268.26    5.76
  -4  11   6   33.05    3.34
  -4  11   6   31.08    3.58
  -4  11   5   76.02    3.73
   4  11  -5   78.05    2.57
  -4  11   5   79.15    3.97
   4  11  -4  318.60    4.10
  -4  11   4  312.77    5.77
   4  11  -3  287.96    3.95
   4  11  -3  301.11    4.27
  -4  11   3  298.98    5.60
   4  11  -3  300.05    3.95
  -4  11   3  285.02    5.36
   4  11  -2   87.96    2.51
   4  11  -2   82.85    2.39
  -4  11   2   88.72    3.99
  -4  11   2   85.32    3.72
   4  11  -2   88.14    2.65
   4  11  -1  392.72    4.68
  -4  11   1  395.92    6.31
   4  11  -1  395.85    4.84
   4  11   0  244.93    4.06
  -4  11   0  255.95    5.38
   4  11   1  175.28    3.83
  -4  11  -1  176.26    4.81
   4  11   2  219.10    4.33
  -4  11  -2  207.04    5.32
   4  11   3  252.58    5.01
  -4  11  -3  249.63    5.81
   4  11   4   47.71    3.55
  -4  11  -4   46.74    4.30
   4  11   5   15.41    3.58
   4  11   6  135.25    4.81
   4  11   7  151.70    5.37
  -4  11  -7  139.06    5.67
   4  11   8    3.64    4.67
  -4  11  -8    5.43    5.19
  -4  12  10  178.67    6.01
  -4  12   9  148.45    5.65
  -4  12   9  168.42    5.33
  -4  12   8    7.46    3.92
  -4  12   8    7.68    3.51
  -4  12   7  132.56    4.42
  -4  12   7  132.35    4.85
  -4  12   6  250.16    5.37
  -4  12   6  247.10    5.78
  -4  12   5  181.82    4.91
   4  12  -5  182.32    4.43
  -4  12   5  169.02    5.04
   4  12  -4  299.79    4.87
  -4  12   4  286.79    5.77
   4  12  -4  278.90    4.06
  -4  12   4  290.85    5.51
   4  12  -3  135.06    3.23
  -4  12   3  142.29    4.70
   4  12  -3  144.94    3.25
  -4  12   3  141.73    4.47
   4  12  -2  234.84    3.62
   4  12  -2  232.51    3.85
  -4  12   2  236.21    5.27
  -4  12   1  127.80    4.63
   4  12  -1  132.75    2.36
  -4  12   1  135.61    4.66
   4  12  -1  126.20    3.36
   4  12   0    9.50    2.38
  -4  12   0    7.67    3.26
   4  12   1   36.61    2.87
  -4  12  -1   37.64    3.77
   4  12   2   44.82    3.34
  -4  12  -2   40.55    3.73
   4  12   3   38.90    3.54
  -4  12  -3   33.51    4.08
   4  12   4  131.74    4.36
  -4  12  -4  131.89    5.22
   4  12   5  208.95    5.43
  -4  12  -5  222.86    6.48
   4  12   6   82.61    4.88
   4  12   7   37.64    4.71
   4  12   8  109.26    5.79
   4  13 -10    5.35    5.21
  -4  13   9   40.89    4.70
   4  13  -9   46.08    5.22
   4  13  -8  183.81    5.93
  -4  13   8  166.03    5.59
  -4  13   7  288.31    5.79
  -4  13   7  286.60    6.25
  -4  13   6   67.16    4.09
   4  13  -6   70.06    4.03
  -4  13   6   66.43    4.25
  -4  13   5  178.29    5.24
  -4  13   5  163.17    5.21
   4  13  -4  434.34    5.40
  -4  13   4  444.50    6.75
   4  13  -3  142.07    3.52
  -4  13   3  152.81    5.21
   4  13  -3  142.50    3.52
  -4  13   3  143.84    4.54
  -4  13   2  135.83    4.96
   4  13  -2  135.57    3.44
  -4  13   2  136.77    4.63
  -4  13   1  205.63    5.44
  -4  13   1  211.97    5.62
   4  13  -1  202.44    4.05
   4  13   0  161.45    3.77
  -4  13   0  162.31    5.09
   4  13   1    1.66    2.70
  -4  13  -1    1.11    3.64
   4  13   2   37.46    3.31
  -4  13  -2   32.98    3.94
   4  13   3  223.81    5.21
  -4  13  -3  210.41    6.04
  -4  13  -4   62.47    4.86
   4  13   4   68.45    4.11
   4  13   5   68.16    4.46
  -4  13  -5   57.96    4.96
   4  13   6  112.96    5.18
  -4  13  -6  115.15    6.03
   4  13   7   97.19    5.23
  -4  14   9  102.75    5.29
   4  14  -9  121.81    5.83
   4  14  -8   47.04    4.93
  -4  14   8   45.19    4.90
  -4  14   7   13.05    4.14
  -4  14   7   11.03    3.59
   4  14  -7   12.66    3.96
  -4  14   6  327.67    6.33
   4  14  -6  347.40    6.44
  -4  14   5   35.01    3.96
  -4  14   5   36.70    4.27
   4  14  -5   34.40    3.56
   4  14  -4  171.09    4.22
  -4  14   4  172.13    5.61
  -4  14   4  162.13    4.76
  -4  14   3  543.85    8.43
  -4  14   3  541.85    7.84
   4  14  -2  144.81    3.88
  -4  14   2  151.05    4.99
  -4  14   2  145.38    5.39
  -4  14   1   48.03    4.35
  -4  14   1   45.41    4.11
   4  14  -1   44.74    3.11
   4  14   0  314.03    5.24
  -4  14   0  299.29    6.49
   4  14   1  784.64    8.56
  -4  14  -1  735.61    9.67
   4  14   2  202.92    4.97
  -4  14  -2  198.34    5.92
   4  14   3   44.42    3.73
  -4  14  -3   44.71    4.62
   4  14   4  300.72    6.26
  -4  14  -4  267.81    6.92
   4  14   5  154.76    5.53
  -4  14  -5  151.62    6.35
   4  14   6    2.97    4.49
  -4  14  -6    1.30    5.06
   4  14   7   20.72    4.85
   4  15  -8  124.67    5.51
  -4  15   8  111.46    5.85
   4  15  -7   91.64    4.99
  -4  15   7   89.89    5.44
   4  15  -6   17.75    4.06
  -4  15   6   21.13    4.29
  -4  15   5  156.31    5.08
  -4  15   5  158.42    5.83
  -4  15   4  264.80    6.84
  -4  15   4  250.80    5.74
  -4  15   3  189.41    5.97
  -4  15   3  184.70    5.53
  -4  15   2   50.69    4.62
   4  15  -2   49.65    3.18
  -4  15   2   44.79    3.99
  -4  15   1  164.49    5.93
  -4  15   1  171.61    5.56
   4  15  -1  171.41    4.37
   4  15   0  131.91    4.17
  -4  15   0  121.17    5.10
   4  15   1   13.07    3.64
  -4  15  -1    9.69    4.12
  -4  15  -2   21.05    4.69
   4  15   3  118.89    4.62
  -4  15  -3  101.81    5.18
   4  15   4   43.06    4.45
  -4  15  -4   47.18    5.42
  -4  15  -5    9.23    4.68
  -4  16   6   98.75    5.81
  -4  16   5  108.52    5.71
  -4  16   4    9.95    4.13
  -4  16   4   11.96    4.52
  -4  16   3   21.69    4.70
  -4  16   3   20.59    4.20
  -4  16   2  235.49    6.70
  -4  16   2  234.15    6.19
  -4  16   1   58.65    4.60
   4  16   0   71.87    3.96
  -4  16   0   66.09    4.90
  -4  16  -1  118.79    5.96
  -4  16  -1  125.75    5.53
   4  16   2   82.49    4.30
  -4  16  -2   82.08    5.53
   4  16   3   42.49    4.51
  -4  16  -3   39.97    5.06
   4  16   4    9.98    4.60
  -4  16  -4    7.05    5.04
   4  16   5  103.81    5.58
  -4  17   4  197.86    6.61
  -4  17   3   67.38    5.63
  -4  17   3   62.43    4.65
  -4  17   2   43.44    4.76
  -4  17   1  111.42    5.34
  -4  17   0  106.32    5.97
   4  17   1    2.97    3.97
  -4  17  -1    3.11    4.74
  -4  17  -1    1.20    4.35
  -4  17  -2  213.11    6.96
  -4  17  -2  214.38    7.08
   4  17   3  185.54    6.12
  -4  17  -3  188.12    7.27
   4  17   4   14.42    4.75
  -4  18   2   41.07    4.98
  -4  18   1   46.23    5.08
  -4  18  -1   40.02    5.47
  -4  18  -2  100.18    5.94
   4  18   3   11.35    4.78
  -4  19   0  119.64    6.22
   5 -15   3   91.62    6.03
   5 -15   4   37.25    5.81
   5 -14   0   33.14    4.21
   5 -14   1  222.95    6.33
   5 -14   4   85.17    5.88
   5 -14   5    4.78    5.00
  -5 -13   9   60.81    4.51
  -5 -13   8  236.83    5.80
  -5 -13   7  173.09    4.70
   5 -13   0  156.25    5.49
   5 -13   1   22.64    4.24
   5 -13   5    5.94    4.58
   5 -13   6   79.19    5.94
  -5 -12  10  271.41    6.73
  -5 -12   9   61.54    4.55
  -5 -12   8   53.17    4.17
  -5 -12   7   11.08    3.48
  -5 -12   6   23.69    3.17
  -5 -12   5  519.67    6.24
  -5 -12   4    3.86    2.25
   5 -12   0   22.12    3.43
   5 -12   1  105.49    5.09
   5 -12   2  213.66    6.05
   5 -12   5  144.38    6.06
   5 -12   6   33.76    5.10
  -5 -11  10   96.58    5.13
  -5 -11   9   25.68    3.92
  -5 -11   8  112.45    4.40
  -5 -11   7   43.61    3.44
  -5 -11   6  172.01    4.33
  -5 -11   5   44.89    2.87
  -5 -11   4   38.18    2.61
  -5 -11   3  144.69    3.03
   5 -11  -1  839.11    9.50
   5 -11   0  280.29    5.84
   5 -11   1   11.05    3.56
   5 -11   2  189.61    5.42
   5 -11   3  183.79    5.25
   5 -11   6  138.15    6.01
   5 -11   7  106.97    6.10
  -5 -10  11   82.27    4.97
  -5 -10  10   56.46    4.70
  -5 -10   9   51.79    4.29
  -5 -10   7   17.96    3.37
  -5 -10   6  396.27    5.65
  -5 -10   4  108.31    3.13
  -5 -10   3  114.32    2.74
  -5 -10   2  881.18    6.56
   5 -10  -1   60.64    3.61
   5 -10   0   86.34    4.29
   5 -10   1  227.94    5.29
   5 -10   2  214.23    5.37
   5 -10   3   95.07    4.64
   5 -10   7   13.24    4.89
  -5  -9  11   18.81    4.43
  -5  -9  10   47.16    4.56
  -5  -9   9   57.87    4.05
  -5  -9   8  263.94    5.36
  -5  -9   7  682.75    7.76
  -5  -9   6  226.58    4.35
  -5  -9   5  208.51    3.97
  -5  -9   4  488.54    5.34
  -5  -9   3  412.42    4.53
  -5  -9   2  146.55    2.52
  -5  -9   1  192.24    2.45
   5  -9  -1  188.42    4.39
   5  -9   0  725.49    8.30
  -5  -9   0  652.81    5.99
  -5  -9  -1  322.62    4.41
   5  -9   1  329.81    5.79
   5  -9   2    9.58    2.99
   5  -9   3   45.67    3.56
   5  -9   4   43.41    4.14
   5  -9   7   83.54    5.36
   5  -9   8   23.89    4.75
  -5  -8  11    2.60    4.23
  -5  -8  10   78.28    4.50
  -5  -8   9  490.14    7.25
  -5  -8   8  105.25    4.06
  -5  -8   7  429.55    6.04
  -5  -8   6  248.38    4.51
  -5  -8   5  233.66    4.10
  -5  -8   4  283.47    4.08
  -5  -8   3  257.72    3.65
   5  -8  -2  691.40    7.49
  -5  -8   2  725.47    5.80
  -5  -8   1   48.04    1.59
   5  -8  -1   48.58    2.92
  -5  -8   0   75.39    1.34
  -5  -8   0   72.31    2.16
   5  -8   1  554.39    6.93
  -5  -8  -1  533.96    5.41
   5  -8   2  161.10    4.31
   5  -8   3   42.77    3.64
   5  -8   4  476.43    7.40
   5  -8   5   45.69    4.04
   5  -8   8  158.00    6.01
  -5  -7  11   59.88    4.39
  -5  -7  10  272.56    5.95
  -5  -7   9   99.44    4.34
  -5  -7   8  160.68    4.49
  -5  -7   7  347.13    5.53
  -5  -7   6  403.67    5.41
  -5  -7   5    7.36    2.10
  -5  -7   4  616.72    6.06
  -5  -7   3  399.43    4.36
  -5  -7   2  336.89    3.71
   5  -7  -2  318.63    4.72
  -5  -7   1  215.26    2.75
  -5  -7   1  210.28    2.67
  -5  -7   0  658.46    4.55
   5  -7   0  662.89    7.19
   5  -7   1   43.26    2.96
  -5  -7  -1   39.92    0.83
  -5  -7  -1   42.13    2.07
   5  -7   2  157.23    4.26
  -5  -7  -2  155.92    3.28
   5  -7   3  658.94    7.73
   5  -7   4  431.85    6.73
   5  -7   5   14.97    3.44
   5  -7   9    1.84    4.88
  -5  -6  12   80.95    5.04
  -5  -6  11   79.88    4.53
  -5  -6  10  216.22    5.48
  -5  -6   9  162.52    4.69
  -5  -6   8   90.14    3.86
  -5  -6   7  129.69    3.68
  -5  -6   6  423.28    5.43
  -5  -6   5  180.66    3.62
  -5  -6   4   23.30    2.16
  -5  -6   3  131.25    2.78
   5  -6  -2  810.47    7.46
  -5  -6   2  806.37    6.21
   5  -6  -1  539.73    6.03
  -5  -6   1  540.70    4.48
   5  -6   0  173.76    3.71
  -5  -6   0  170.82    2.60
   5  -6   1  736.75    7.49
  -5  -6  -1  717.39    4.63
   5  -6   2  419.19    5.91
  -5  -6  -2  358.29    4.34
   5  -6   3  171.98    4.36
   5  -6   4  162.33    4.78
   5  -6   5  202.34    5.21
   5  -6   6   90.78    4.68
   5  -6   9   63.34    5.65
  -5  -5  12   23.24    4.29
  -5  -5  10   69.45    4.18
  -5  -5   9   70.31    3.69
  -5  -5   8   63.77    3.35
  -5  -5   7  225.45    4.48
  -5  -5   6  185.88    3.90
  -5  -5   5  707.93    6.91
  -5  -5   4  604.85    5.99
  -5  -5   3  246.54    3.43
  -5  -5   2  152.38    2.61
   5  -5  -2  153.05    3.09
  -5  -5   1  343.21    3.56
  -5  -5   1  333.42    3.10
   5  -5  -1  336.02    4.50
   5  -5   0  800.98    7.31
  -5  -5   0  822.57    5.97
  -5  -5  -1  383.64    3.31
   5  -5   1  374.19    5.10
  -5  -5  -1  385.17    4.18
  -5  -5  -2  308.36    2.78
   5  -5   2  312.54    4.83
  -5  -5  -2  311.54    4.02
  -5  -5  -3  524.35    3.80
   5  -5   3  527.45    6.70
  -5  -5  -3  519.13    3.94
   5  -5   4  402.71    6.26
  -5  -5  -4  407.41    3.52
   5  -5   5   94.83    4.34
   5  -5   6  111.41    4.43
   5  -5   7  103.95    4.76
  -5  -4  11    4.94    3.84
  -5  -4  10   65.17    3.92
  -5  -4   9  238.61    4.99
  -5  -4   8  262.04    5.04
  -5  -4   7    9.69    2.69
  -5  -4   6  265.65    4.38
  -5  -4   5  468.39    5.29
  -5  -4   4  211.31    3.51
  -5  -4   3  352.66    4.08
  -5  -4   2  156.98    2.56
  -5  -4   2  148.11    1.37
  -5  -4   1   94.15    2.03
   5  -4  -1   99.30    2.54
   5  -4  -1   95.83    2.60
  -5  -4   1   99.61    1.61
   5  -4   0   41.27    2.23
  -5  -4   0   38.70    1.60
  -5  -4   0   42.18    1.56
  -5  -4  -1  142.31    2.21
  -5  -4  -1  138.52    2.45
  -5  -4  -2  781.55    6.63
  -5  -4  -2  805.47    5.79
   5  -4   3   66.65    2.97
  -5  -4  -3   68.76    1.58
  -5  -4  -3   66.04    1.72
   5  -4   4  134.13    3.91
  -5  -4  -4  141.16    2.48
   5  -4   5  279.88    5.58
  -5  -4  -5  281.84    3.42
   5  -4   6    4.65    3.35
   5  -4   7   85.79    4.46
  -5  -3  13   20.64    4.60
  -5  -3  10    2.41    3.27
  -5  -3   9   50.53    3.59
  -5  -3   8  769.97    8.26
   5  -3  -8  741.97    6.92
  -5  -3   7  275.50    4.58
  -5  -3   7  248.01    2.10
  -5  -3   6   12.83    2.15
  -5  -3   5  175.03    3.43
  -5  -3   4 1518.34   10.90
  -5  -3   3  717.87    6.23
  -5  -3   2   29.02    1.61
   5  -3  -2   31.13    2.00
  -5  -3   2   26.87    0.64
  -5  -3   1  196.80    2.17
  -5  -3   1  208.77    2.99
   5  -3  -1  215.03    3.19
   5  -3  -1  201.49    3.37
  -5  -3   0  121.66    2.28
  -5  -3   0  127.56    2.12
   5  -3   0  126.85    2.79
  -5  -3  -1   25.79    1.54
   5  -3   1   24.96    2.04
   5  -3   1   23.37    1.83
  -5  -3  -1   25.99    1.44
  -5  -3  -2  175.97    3.06
  -5  -3  -2  172.11    2.65
   5  -3   3  160.22    3.69
  -5  -3  -3  158.76    2.61
   5  -3   4  167.67    4.12
  -5  -3  -4  169.91    2.59
  -5  -3  -4  164.90    2.80
   5  -3   5  259.10    5.09
  -5  -3  -5  270.42    3.69
   5  -3   6  135.63    4.41
  -5  -3  -6  136.91    3.05
   5  -3   7   97.42    4.54
   5  -3   8   20.63    4.06
  -5  -2  13  130.15    5.53
  -5  -2  12   46.08    4.66
  -5  -2   9  766.95    8.66
  -5  -2   8   38.83    3.02
   5  -2  -8   39.65    2.25
  -5  -2   8   37.67    1.55
  -5  -2   7  359.23    5.11
  -5  -2   7  369.14    2.96
  -5  -2   6  641.51    6.56
  -5  -2   6  619.94    3.68
  -5  -2   5  508.06    5.70
  -5  -2   4  259.80    3.82
  -5  -2   3   99.60    2.42
   5  -2  -3  103.68    2.67
  -5  -2   2  458.50    4.71
   5  -2  -2  448.97    4.25
  -5  -2   2  445.81    3.00
  -5  -2   1  528.01    4.97
  -5  -2   1  532.16    3.90
  -5  -2   0  512.13    4.26
   5  -2   0  513.62    5.24
  -5  -2  -1  339.02    3.66
   5  -2   1  339.77    4.17
   5  -2   1  334.28    4.13
  -5  -2  -1  335.27    3.84
  -5  -2  -2  198.17    3.23
   5  -2   2  196.38    3.27
  -5  -2  -2  203.93    3.02
   5  -2   3   98.18    3.08
  -5  -2  -3  101.42    2.42
   5  -2   4   14.06    2.46
  -5  -2  -4   13.34    1.62
  -5  -2  -4   14.54    1.77
   5  -2   5  472.93    6.65
  -5  -2  -5  492.36    5.35
   5  -2   6  138.94    4.43
  -5  -2  -6  140.62    3.32
   5  -2   7   12.31    3.48
  -5  -2  -7   12.69    2.67
   5  -2   8  112.64    4.96
   5  -2   9   28.05    4.64
  -5  -1  12   97.55    4.72
  -5  -1  11  137.37    4.78
  -5  -1   9  121.70    2.46
  -5  -1   8  117.53    2.21
   5  -1  -8  115.73    2.67
  -5  -1   7  319.67    5.13
  -5  -1   7  295.41    2.83
  -5  -1   6   48.14    2.55
  -5  -1   6   49.12    1.20
  -5  -1   6   46.12    1.07
  -5  -1   5  524.99    5.71
  -5  -1   5  509.58    3.14
  -5  -1   4  222.28    3.69
   5  -1  -4  227.99    3.78
  -5  -1   3  580.40    3.46
  -5  -1   3  574.04    3.56
  -5  -1   2  497.54    4.99
  -5  -1   2  498.32    3.43
   5  -1  -2  502.86    4.17
  -5  -1   1  866.66    5.69
   5  -1  -1  875.85    6.30
  -5  -1   1  872.17    7.08
  -5  -1   0  795.15    5.77
   5  -1   0  792.48    6.26
   5  -1   0  750.87    6.38
  -5  -1   0  758.47    6.37
   5  -1   1  159.10    2.99
  -5  -1  -1  163.56    2.78
   5  -1   1  139.94    2.64
  -5  -1  -1  145.87    2.65
   5  -1   2  315.57    4.24
  -5  -1  -2  348.69    4.17
   5  -1   2  326.50    4.00
  -5  -1  -2  350.80    4.11
   5  -1   3  668.62    6.92
   5  -1   3  641.09    6.06
   5  -1   4  219.44    4.32
  -5  -1  -4  221.22    3.17
  -5  -1  -4  226.36    3.48
  -5  -1  -5  172.98    3.18
  -5  -1  -5  173.20    3.52
   5  -1   5  169.46    4.31
  -5  -1  -6   34.08    2.61
   5  -1   6   31.45    3.47
  -5  -1  -7  142.36    3.89
   5  -1   7  127.65    4.66
   5  -1   8   24.34    4.09
   5  -1   9    1.97    4.40
  -5   0  13   36.43    4.80
  -5   0  12   88.41    4.39
  -5   0  11  158.27    5.06
  -5   0  10   18.72    3.41
  -5   0   9   24.63    3.13
  -5   0   9   29.56    2.09
  -5   0   8   30.52    1.76
  -5   0   7  191.41    2.62
   5   0  -7  199.68    2.69
  -5   0   6 1246.15   10.15
  -5   0   6 1229.15    7.56
  -5   0   5  159.97    3.38
  -5   0   5  162.92    1.82
  -5   0   4   74.56    2.51
  -5   0   4   76.96    1.22
  -5   0   4   71.03    1.17
   5   0  -4   75.33    2.43
  -5   0   3 1347.56   10.04
  -5   0   3 1320.94    7.73
   5   0  -3 1339.92    9.80
  -5   0   2   39.19    2.05
   5   0  -2   36.35    1.19
  -5   0   2   40.17    1.11
   5   0  -2   37.20    1.91
  -5   0   1    4.11    1.52
   5   0  -1    3.10    1.08
   5   0  -1    3.37    1.50
  -5   0   1    3.81    1.05
   5   0   0  265.69    3.20
  -5   0   0  282.48    3.20
   5   0   0  261.79    3.43
  -5   0   0  275.88    3.85
   5   0   1  386.59    4.19
  -5   0  -1  406.55    4.27
   5   0   1  374.69    4.15
  -5   0  -1  414.50    4.66
   5   0   2  346.70    4.47
  -5   0  -2  375.35    4.35
   5   0   2  328.97    3.93
  -5   0  -2  360.27    4.36
   5   0   3  116.74    2.59
  -5   0  -3  117.99    2.80
   5   0   3  113.22    3.10
  -5   0  -4  604.73    6.19
   5   0   4  558.40    6.58
  -5   0  -5  372.80    5.06
   5   0   5  361.89    5.52
   5   0   6    9.48    3.02
  -5   0  -6    8.65    2.65
  -5   0  -7  114.14    3.75
   5   0   7  106.63    4.17
   5   0   8   13.16    3.99
  -5   0  -8   15.72    2.99
   5   0   9    5.27    4.16
   5   0  10   14.20    4.65
  -5   1  13   28.24    4.37
  -5   1  12   72.10    4.59
  -5   1  11  127.91    4.78
  -5   1  10  226.44    5.30
  -5   1  10  216.03    3.75
  -5   1   9  135.29    3.95
  -5   1   9  144.27    3.00
  -5   1   8   59.96    3.08
  -5   1   8   71.74    2.20
  -5   1   7  374.15    3.77
   5   1  -7  397.99    3.51
  -5   1   6   62.21    1.65
  -5   1   6   61.07    1.67
  -5   1   5  640.53    4.64
  -5   1   5  648.24    4.66
  -5   1   4  297.43    4.35
  -5   1   4  288.01    2.69
  -5   1   4  288.42    2.78
   5   1  -4  294.38    4.16
  -5   1   3  677.39    4.66
  -5   1   3  667.88    4.81
   5   1  -3  660.41    6.02
  -5   1   2  496.59    3.97
   5   1  -2  496.31    3.59
   5   1  -2  495.04    4.95
  -5   1   2  499.48    5.39
   5   1  -1  745.33    5.22
  -5   1   1  689.95    5.20
   5   1  -1  685.46    5.82
  -5   1   1  725.45    6.59
  -5   1   0  744.21    5.81
   5   1   0  731.62    5.99
  -5   1   0  745.75    6.77
  -5   1  -1  131.36    2.51
  -5   1  -1  133.13    2.91
   5   1   1  132.24    2.58
  -5   1  -2  283.61    3.81
   5   1   2  265.26    3.37
  -5   1  -2  286.26    4.09
   5   1   2  272.62    3.82
   5   1   3  592.74    5.44
   5   1   3  595.61    6.25
  -5   1  -4  148.19    3.51
   5   1   4  153.32    3.71
  -5   1  -5  187.84    4.08
   5   1   5  164.84    4.09
  -5   1  -6   28.40    3.11
   5   1   6   23.15    3.20
  -5   1  -7   99.39    3.85
   5   1   7   99.45    4.40
  -5   1  -8   20.89    3.48
   5   1   8   19.06    3.99
   5   1   9    4.11    4.32
  -5   1  -9    3.64    3.69
   5   1  10  115.72    5.44
  -5   2  13  123.42    5.17
  -5   2  12   38.91    4.41
  -5   2  11   57.08    4.31
  -5   2  10  250.59    5.28
  -5   2  10  250.16    4.19
  -5   2   9  770.66    8.39
  -5   2   9  757.44    6.77
  -5   2   8   24.70    2.90
  -5   2   8   23.27    1.90
  -5   2   7  296.20    3.73
  -5   2   7  320.90    3.72
  -5   2   7  295.48    5.02
   5   2  -7  335.30    2.91
  -5   2   6  750.91    5.76
  -5   2   6  753.06    5.93
  -5   2   5  464.11    4.14
  -5   2   5  439.96    3.98
  -5   2   4  277.69    4.33
  -5   2   4  265.71    3.04
  -5   2   4  269.32    2.90
   5   2  -4  266.26    3.93
  -5   2   3   91.49    2.68
  -5   2   3   94.84    1.80
  -5   2   3   86.85    1.87
   5   2  -3   89.58    2.39
   5   2  -2  417.87    2.92
  -5   2   2  414.82    5.00
   5   2  -1  588.02    4.38
  -5   2   1  603.40    6.04
   5   2   0  487.56    4.42
  -5   2   0  497.32    5.47
  -5   2  -1  273.45    3.52
   5   2   1  278.39    3.22
  -5   2  -1  284.57    4.18
   5   2   1  287.87    3.58
  -5   2  -2  258.38    3.75
   5   2   2  237.39    3.05
   5   2   2  224.92    3.36
  -5   2  -2  250.88    4.05
   5   2   3  103.78    2.25
   5   2   3  111.07    3.04
  -5   2  -3  106.25    3.14
   5   2   4    8.56    2.27
  -5   2  -4   11.40    2.38
   5   2   5  452.92    6.16
  -5   2  -5  496.18    6.41
   5   2   6  143.21    4.31
   5   2   7   15.28    3.62
  -5   2  -7   14.10    3.27
   5   2   8  106.18    4.31
  -5   2  -8  121.99    4.47
  -5   2  -9   49.34    4.11
   5   2   9   46.77    4.43
   5   2  10  146.24    6.11
  -5   3  13   17.85    4.55
  -5   3  12  131.68    5.35
  -5   3  11   44.93    4.14
  -5   3  10   15.75    3.28
  -5   3  10   16.04    2.72
  -5   3   9   53.38    3.45
  -5   3   9   50.89    2.56
  -5   3   8  740.01    6.65
  -5   3   8  759.10    8.21
  -5   3   7  253.25    3.56
  -5   3   7  249.45    4.65
  -5   3   7  249.74    3.66
   5   3  -7  253.97    2.19
  -5   3   6    4.18    1.64
  -5   3   6    4.36    2.11
  -5   3   6    5.16    1.68
  -5   3   5  211.35    2.95
  -5   3   5  218.61    3.06
   5   3  -4 1541.66   10.85
  -5   3   4 1482.39    9.63
  -5   3   3  726.24    6.06
  -5   3   3  754.98    5.80
   5   3  -3  730.62    6.42
  -5   3   3  747.55    7.20
  -5   3   2   36.72    1.65
   5   3  -2   31.17    0.67
   5   3  -2   33.85    1.72
  -5   3   2   37.07    2.23
   5   3  -1  240.77    3.24
  -5   3   1  247.19    4.12
   5   3   0  245.98    2.87
  -5   3   0  255.00    4.04
  -5   3   0  248.60    3.24
   5   3   1   12.57    1.50
   5   3   1   11.71    1.28
  -5   3  -1   11.37    1.46
  -5   3  -1   13.34    2.00
   5   3   2  196.53    3.32
  -5   3  -2  194.51    3.74
   5   3   3  140.67    2.40
   5   3   3  141.31    3.25
  -5   3  -3  148.75    3.73
   5   3   4  227.40    4.21
  -5   3  -4  250.83    4.66
   5   3   5  252.39    4.88
  -5   3  -5  270.49    5.13
   5   3   6  162.94    4.56
  -5   3  -6  175.63    4.61
   5   3   7  146.28    4.51
  -5   3  -7  148.99    4.36
   5   3   8   16.46    4.10
  -5   3  -8   16.05    3.83
  -5   3  -9  140.23    5.18
   5   3   9  144.07    5.63
  -5   3 -10   60.16    4.80
   5   3  10   50.68    4.55
  -5   4  13   19.37    4.33
  -5   4  12  355.99    6.92
  -5   4  11    3.46    3.74
  -5   4  11    3.62    2.91
  -5   4  10   35.10    3.47
  -5   4  10   32.46    2.91
  -5   4   9  326.06    4.73
  -5   4   9  338.90    5.82
  -5   4   8  271.56    4.26
  -5   4   8  299.63    5.63
  -5   4   7    0.82    1.72
  -5   4   7    1.60    2.50
  -5   4   7    0.70    1.63
   5   4  -7    1.17    0.49
  -5   4   6  144.41    3.75
  -5   4   6  149.08    3.03
  -5   4   6  149.66    2.88
  -5   4   5  393.55    4.29
  -5   4   5  401.63    4.41
  -5   4   4  223.43    3.15
  -5   4   4  227.55    3.37
  -5   4   3  372.48    4.22
  -5   4   3  361.65    3.95
  -5   4   2  205.07    3.04
  -5   4   2  201.69    3.84
  -5   4   1  119.00    2.48
   5   4  -1  115.60    1.74
   5   4  -1  115.79    2.19
  -5   4   1  118.81    3.19
  -5   4   0   61.06    2.10
   5   4   0   57.66    1.57
  -5   4   0   62.84    2.79
   5   4   1  185.12    3.01
   5   4   1  180.16    2.33
  -5   4  -1  179.24    3.79
  -5   4  -1  186.64    3.19
   5   4   2  896.47    7.37
   5   4   2  868.18    5.98
   5   4   3   57.21    2.62
  -5   4  -3   62.60    3.08
   5   4   4  100.26    3.33
  -5   4  -4   96.45    3.63
   5   4   5  252.39    4.86
  -5   4  -5  262.14    5.32
  -5   4  -6   12.73    3.31
   5   4   6   12.23    3.30
   5   4   7   70.06    4.03
  -5   4  -7   66.87    3.80
   5   4   8   42.60    4.30
  -5   4  -8   39.32    4.11
   5   4   9   76.48    4.94
  -5   4  -9   69.59    4.62
  -5   4 -10   48.89    4.93
   5   4  10   48.67    5.11
  -5   5  13   11.60    4.29
  -5   5  11  328.40    6.22
  -5   5  11  337.42    5.71
  -5   5  10   60.21    3.34
  -5   5  10   63.25    4.05
  -5   5   9   67.50    3.03
  -5   5   9   66.42    3.82
  -5   5   8   41.81    2.60
  -5   5   8   39.02    3.09
  -5   5   7  208.15    4.41
  -5   5   7  206.32    3.76
  -5   5   6  230.34    4.59
  -5   5   6  237.55    3.95
  -5   5   6  233.15    3.78
  -5   5   5  611.30    6.92
  -5   5   5  597.40    5.76
  -5   5   5  616.15    5.91
  -5   5   4  650.63    7.23
   5   5  -4  614.62    6.01
  -5   5   4  611.12    5.68
  -5   5   4  637.27    5.99
  -5   5   3  162.57    3.11
  -5   5   3  168.63    2.96
   5   5  -2  149.00    1.49
  -5   5   2  157.18    2.89
   5   5  -2  154.26    2.64
  -5   5   1  372.96    4.29
   5   5  -1  370.52    3.31
  -5   5   1  381.79    5.32
   5   5   0  776.63    5.95
   5   5   0  762.19    5.51
  -5   5   0  757.58    7.67
   5   5   1  441.11    4.56
  -5   5  -1  436.47    5.76
   5   5   2  262.04    2.59
  -5   5  -2  264.47    4.72
   5   5   3  597.92    6.41
  -5   5  -3  562.12    7.01
   5   5   4  426.07    5.83
  -5   5  -4  424.98    6.33
   5   5   5   90.83    3.61
  -5   5  -5   98.75    4.19
   5   5   6  130.66    4.42
  -5   5  -6  138.97    4.80
   5   5   7   92.49    4.46
  -5   5  -7   94.10    4.51
   5   5   8   72.24    4.43
  -5   5  -8   77.49    4.82
   5   5   9   62.74    5.16
  -5   5  -9   60.74    5.21
  -5   6  13    9.76    4.53
  -5   6  12   73.52    4.63
  -5   6  11   79.79    4.59
  -5   6  11   75.32    3.92
  -5   6  10  175.02    4.39
  -5   6  10  176.70    4.85
  -5   6   9  183.87    4.41
  -5   6   9  178.37    4.99
  -5   6   8   86.80    3.29
  -5   6   8   87.30    3.73
  -5   6   7  151.87    4.02
  -5   6   7  153.90    3.40
  -5   6   6  495.89    6.51
  -5   6   6  493.76    5.65
  -5   6   5  135.95    3.63
  -5   6   5  140.41    3.30
   5   6  -4   21.20    2.06
  -5   6   4   19.68    1.97
  -5   6   4   22.68    2.18
  -5   6   4   21.93    2.72
   5   6  -3  148.36    2.81
  -5   6   3  145.04    3.26
  -5   6   3  139.65    2.95
  -5   6   3  138.00    3.58
   5   6  -2  828.63    5.12
   5   6  -2  820.18    6.46
   5   6  -1  535.54    4.33
   5   6  -1  524.20    4.57
   5   6   0  198.50    2.90
   5   6   0  195.02    2.36
  -5   6   0  190.78    4.08
   5   6   1  648.77    4.39
  -5   6  -1  637.93    7.43
   5   6   2  478.80    5.33
  -5   6  -2  474.27    6.32
   5   6   3  165.75    3.73
  -5   6  -3  159.26    4.33
   5   6   4  205.01    4.35
  -5   6  -4  204.22    4.98
   5   6   5  252.83    5.06
  -5   6  -5  269.55    5.96
   5   6   6   80.35    4.28
  -5   6  -6   79.17    4.49
  -5   6  -7    1.97    3.93
   5   6   7    1.84    3.49
   5   6   8  202.34    5.93
  -5   6  -8  186.32    5.79
   5   6   9   67.89    4.94
  -5   6  -9   76.49    5.35
  -5   7  13   46.42    5.10
  -5   7  12   20.38    4.47
  -5   7  11   81.44    4.25
  -5   7  11   84.44    4.49
  -5   7  10  251.19    5.10
  -5   7  10  245.28    5.68
  -5   7   9   98.64    3.89
  -5   7   9  103.43    4.43
  -5   7   8  211.69    4.26
  -5   7   8  210.72    4.79
  -5   7   7  402.05    6.13
  -5   7   7  401.10    5.49
  -5   7   6  421.13    6.12
  -5   7   6  418.42    5.43
  -5   7   5   19.49    2.79
  -5   7   5   21.94    2.61
   5   7  -4  632.22    6.18
  -5   7   4  613.37    6.62
  -5   7   4  616.94    7.27
   5   7  -3  435.86    4.70
   5   7  -3  444.27    2.99
  -5   7   3  440.25    6.05
   5   7  -2  310.66    2.87
  -5   7   2  316.18    5.23
   5   7  -2  329.52    2.93
   5   7  -2  330.25    3.79
   5   7  -1  263.01    3.07
   5   7  -1  274.14    3.03
   5   7   0  731.48    6.01
   5   7   0  703.07    4.91
   5   7   1   74.08    2.57
  -5   7  -1   68.85    3.38
   5   7   2  112.09    3.09
  -5   7  -2  102.89    3.61
   5   7   3  533.96    6.31
  -5   7  -3  535.46    7.40
   5   7   4  356.86    5.56
  -5   7  -4  358.16    6.39
   5   7   5   15.06    3.38
  -5   7  -5   14.47    4.00
   5   7   6  121.24    4.53
  -5   7  -6  125.59    5.25
   5   7   7   84.90    4.78
  -5   7  -7   79.50    4.84
  -5   7  -8   19.65    4.53
   5   7   8   18.78    4.30
  -5   7  -9    1.94    4.31
   5   7   9    1.02    4.53
  -5   8  12  107.41    5.00
  -5   8  11    0.94    3.75
  -5   8  10   93.01    4.32
  -5   8  10   94.41    4.52
  -5   8   9  460.10    6.54
  -5   8   9  494.89    7.29
  -5   8   8  124.25    4.38
  -5   8   8  130.68    4.17
  -5   8   7  347.83    5.90
  -5   8   7  343.90    5.33
  -5   8   6  265.39    5.23
  -5   8   6  261.33    4.83
  -5   8   5  236.21    4.83
  -5   8   5  253.66    4.76
  -5   8   4  289.41    4.81
   5   8  -4  277.81    2.16
  -5   8   4  281.01    5.19
   5   8  -3  282.02    3.89
   5   8  -3  274.80    2.58
   5   8  -3  264.09    2.47
  -5   8   3  274.95    4.71
  -5   8   3  274.62    5.08
   5   8  -2  591.49    5.32
   5   8  -2  563.92    4.49
   5   8  -2  557.31    4.39
  -5   8   2  582.48    7.31
   5   8  -1   48.95    1.82
   5   8  -1   43.18    1.65
  -5   8   1   48.82    3.26
   5   8  -1   49.60    1.68
   5   8   0   96.49    2.44
   5   8   0   93.79    1.51
   5   8   1  567.83    5.74
   5   8   2  117.34    3.27
  -5   8  -2  118.16    4.04
   5   8   3   48.25    3.14
  -5   8  -3   50.40    3.90
   5   8   4  398.82    5.96
  -5   8  -4  407.57    6.98
   5   8   5   73.66    4.02
  -5   8  -5   80.19    4.48
   5   8   6   47.61    4.24
  -5   8  -6   49.44    4.49
   5   8   7   38.04    4.42
   5   8   8  140.68    5.72
  -5   8  -8  126.21    5.94
   5   8   9   92.92    5.48
  -5   8  -9   92.76    5.86
  -5   9  12  102.22    5.13
  -5   9  11   22.49    4.26
  -5   9  11   27.16    4.14
  -5   9  10   38.15    3.93
  -5   9  10   36.55    4.14
  -5   9   9   58.35    3.99
  -5   9   9   56.18    3.87
  -5   9   8  225.29    5.20
  -5   9   8  232.31    5.10
  -5   9   7  591.69    7.59
  -5   9   7  542.84    6.85
  -5   9   6  207.96    4.92
  -5   9   6  193.23    4.59
  -5   9   5  201.05    4.78
  -5   9   5  206.87    4.66
   5   9  -4  426.87    3.42
  -5   9   4  437.98    6.43
   5   9  -3  343.89    4.35
  -5   9   3  344.83    5.48
  -5   9   3  350.81    5.89
   5   9  -2  153.35    2.69
   5   9  -2  161.24    2.55
   5   9  -2  154.79    2.39
  -5   9   2  153.35    4.28
   5   9  -1  180.14    2.95
   5   9  -1  171.40    2.81
   5   9  -1  174.54    2.42
   5   9   0  767.21    6.62
  -5   9   0  745.48    8.65
   5   9   1  295.38    4.34
   5   9   2   12.21    2.63
   5   9   3   61.42    3.13
   5   9   4   75.35    3.92
  -5   9  -4   71.74    4.61
   5   9   5   27.22    3.58
  -5   9  -5   26.07    4.13
   5   9   6  151.96    4.97
  -5   9  -6  157.08    5.91
   5   9   7   99.14    5.02
  -5   9  -7   99.45    5.67
   5   9   8   27.33    4.67
  -5   9  -8   26.40    5.24
  -5  10  12   99.48    5.21
  -5  10  11   92.31    4.80
  -5  10  10   30.39    4.15
  -5  10  10   27.42    3.83
  -5  10   9   48.81    3.96
  -5  10   9   47.94    3.97
  -5  10   8  207.14    5.14
  -5  10   8  207.29    5.25
  -5  10   7    8.89    3.10
  -5  10   7   13.54    3.26
  -5  10   6  337.66    5.82
  -5  10   6  340.11    5.93
  -5  10   5  284.75    5.83
  -5  10   5  268.93    5.57
  -5  10   4  100.18    4.08
  -5  10   4   92.10    3.84
   5  10  -3  166.31    2.60
  -5  10   3  170.89    4.63
  -5  10   3  166.22    4.81
   5  10  -2  821.42    6.46
  -5  10   2  803.16    8.88
   5  10  -1   54.30    2.31
  -5  10   1   53.88    3.56
   5  10   0   62.87    2.53
  -5  10   0   58.89    3.75
   5  10   1  246.87    4.16
  -5  10  -1  238.57    5.58
   5  10   2  219.45    4.27
   5  10   3   84.84    3.72
   5  10   4   53.50    3.61
  -5  10  -4   48.72    4.22
   5  10   5   88.96    4.46
  -5  10  -5   89.10    5.12
   5  10   6   45.88    4.28
  -5  10  -6   48.77    5.00
   5  10   7   10.81    4.28
  -5  10  -7   12.13    4.80
   5  10   8   29.51    4.74
  -5  10  -8   28.95    5.55
  -5  11  11  306.45    7.09
  -5  11  10  109.53    5.12
  -5  11  10  109.57    4.67
  -5  11   9   16.65    3.98
  -5  11   9   16.40    3.86
  -5  11   8  131.11    4.50
  -5  11   8  143.66    5.12
  -5  11   7   66.47    4.08
  -5  11   7   59.08    4.01
  -5  11   6  138.99    4.63
  -5  11   6  135.21    4.62
  -5  11   5   45.45    3.79
  -5  11   5   42.06    3.93
  -5  11   4    4.86    3.30
  -5  11   4    2.90    3.35
   5  11  -3  208.03    3.03
  -5  11   3  220.55    5.35
  -5  11   3  225.13    5.45
  -5  11   2    2.79    3.26
   5  11  -2    1.34    1.82
  -5  11   2    2.83    3.18
   5  11  -1  832.67    7.15
  -5  11   1  763.19    9.29
   5  11   0  241.98    4.15
  -5  11   0  230.03    5.48
   5  11   1   20.93    2.64
  -5  11  -1   22.99    3.87
   5  11   2  200.91    4.39
  -5  11  -2  180.61    5.33
   5  11   3  229.26    4.77
   5  11   4   66.87    3.75
   5  11   5   21.70    3.64
  -5  11  -5   20.56    4.70
   5  11   6  115.63    5.03
  -5  11  -6  106.47    5.76
   5  11   7  106.27    5.58
  -5  11  -7  100.01    6.13
   5  11   8   62.67    5.51
  -5  12  10  254.18    6.55
  -5  12  10  252.47    6.10
  -5  12   9   47.84    4.27
  -5  12   9   50.81    4.05
  -5  12   8   34.30    3.79
  -5  12   8   37.74    4.33
  -5  12   7    5.99    3.88
  -5  12   7    4.77    3.56
  -5  12   6   12.27    3.70
  -5  12   6   14.13    3.48
  -5  12   5  517.63    7.70
  -5  12   5  508.67    7.62
  -5  12   4    1.17    3.38
  -5  12   4    1.03    3.68
   5  12  -3   72.23    2.77
  -5  12   3   69.36    4.24
  -5  12   3   70.15    4.35
   5  12  -2  285.62    4.18
  -5  12   2  285.33    6.28
  -5  12   2  271.84    6.00
   5  12  -1   35.99    2.53
  -5  12   1   35.08    3.99
   5  12   0   21.93    2.63
  -5  12   0   21.38    3.54
   5  12   1   58.70    3.42
  -5  12  -1   52.99    4.40
   5  12   2  188.85    4.50
  -5  12  -2  197.52    6.20
   5  12   3   39.39    3.61
  -5  12  -3   42.77    4.22
   5  12   4   34.61    3.82
   5  12   5  151.22    5.12
   5  12   6   23.37    4.51
  -5  12  -6   20.58    5.27
   5  12   7  103.48    5.41
  -5  13   9   63.70    4.79
  -5  13   9   68.17    4.57
  -5  13   8  183.70    5.36
  -5  13   8  197.74    6.03
  -5  13   7  120.20    5.01
  -5  13   7  122.49    5.32
  -5  13   6   15.02    4.13
  -5  13   6   12.39    3.83
  -5  13   5   61.95    4.46
   5  13  -5   58.64    3.61
  -5  13   5   59.66    4.49
  -5  13   4  176.73    5.49
  -5  13   4  176.42    5.30
  -5  13   3   71.20    4.62
  -5  13   3   66.79    4.48
  -5  13   2    7.79    3.62
  -5  13   2    7.07    3.53
   5  13  -1   86.90    3.23
  -5  13   1   88.10    4.79
  -5  13   1   89.36    4.80
   5  13   0  131.46    3.92
  -5  13   0  116.38    4.99
   5  13   1   18.31    3.02
  -5  13  -1   19.68    4.28
   5  13   2  121.04    4.26
  -5  13  -2  127.33    5.67
   5  13   3  234.98    5.35
  -5  13  -3  226.81    6.77
   5  13   4   24.89    4.09
  -5  13  -4   24.03    4.66
   5  13   5    8.89    4.14
  -5  13  -5    5.93    4.71
   5  13   6  100.95    5.38
   5  13   7   40.62    5.37
   5  14  -9  121.23    6.04
  -5  14   8   49.52    4.38
   5  14  -8   51.79    4.97
  -5  14   8   48.52    4.97
  -5  14   7   85.67    4.86
   5  14  -7   91.98    4.77
  -5  14   7   76.65    4.85
  -5  14   6   93.52    4.74
   5  14  -6  105.75    4.37
  -5  14   5  123.84    5.10
  -5  14   5  121.79    5.40
  -5  14   4  100.41    4.86
  -5  14   4  101.26    4.91
  -5  14   3  142.51    5.74
  -5  14   3  137.04    5.40
  -5  14   2  201.75    6.14
  -5  14   2  198.32    5.94
  -5  14   1  120.47    5.34
  -5  14   1  124.15    5.39
   5  14   0   53.72    3.25
  -5  14   0   49.65    4.66
   5  14   1  279.06    5.30
  -5  14  -1  255.38    6.88
   5  14   2   32.71    3.84
  -5  14  -2   29.04    4.94
   5  14   3   11.85    3.57
  -5  14  -3    9.98    4.50
   5  14   4   63.05    4.58
  -5  14  -4   53.16    5.37
   5  14   5   -0.04    4.40
  -5  14  -5   -1.48    5.58
   5  14   6   15.01    4.86
  -5  15   7  148.56    5.54
  -5  15   7  153.74    5.96
  -5  15   6   13.70    4.92
  -5  15   6    9.99    4.19
  -5  15   5   20.32    4.49
  -5  15   5   26.19    4.69
  -5  15   4  171.43    6.16
  -5  15   4  167.94    5.76
  -5  15   3  145.84    6.01
  -5  15   3  132.13    5.45
  -5  15   2   38.88    4.81
  -5  15   2   39.13    4.53
  -5  15   1   65.29    5.48
  -5  15   1   56.79    5.02
  -5  15   0   81.55    5.41
  -5  15   0   84.71    5.73
  -5  15  -1   56.42    4.95
   5  15   2    5.22    3.71
  -5  15  -2    9.36    5.00
   5  15   3   95.06    4.77
  -5  15  -3   82.33    5.81
   5  15   4   30.60    4.19
  -5  15  -4   27.65    5.38
   5  15   5   77.70    5.06
  -5  16   5   22.53    4.64
  -5  16   4   13.48    4.30
  -5  16   4   11.68    4.96
  -5  16   3   95.29    5.52
  -5  16   3   91.80    5.30
  -5  16   2  183.06    6.55
  -5  16   2  174.15    6.49
  -5  16   1    0.65    4.96
  -5  16   1    1.21    4.58
  -5  16   0  116.75    5.91
  -5  16   0  113.04    5.98
  -5  16  -1  143.68    6.19
  -5  16  -2   16.26    4.99
  -5  16  -3    6.48    5.17
   5  16   4   75.47    4.83
  -5  17   4   14.21    4.79
  -5  17   3   10.58    4.68
  -5  17   2   37.33    5.54
  -5  17   2   34.34    4.82
  -5  17   1  115.66    6.27
  -5  17   1  111.66    5.91
  -5  17   0   43.40    5.47
  -5  18   3   10.08    5.08
  -5  18   2   60.98    5.78
  -5  18   1  101.89    5.74
   6 -15   1   32.61    5.50
   6 -15   2    2.31    5.11
   6 -14   0   30.83    4.85
   6 -14   1   79.12    5.27
   6 -14   2   55.66    5.35
   6 -14   3   12.90    5.66
  -6 -13   9   16.67    4.50
  -6 -13   8   70.52    4.34
   6 -13   0   96.59    5.06
   6 -13   1   27.77    4.84
   6 -13   2   -2.20    4.77
   6 -13   3   24.83    5.22
   6 -13   4   70.99    5.60
  -6 -12  10    4.34    4.25
  -6 -12   9   37.51    4.28
  -6 -12   8   16.52    3.88
  -6 -12   6  114.33    4.02
   6 -12  -1   73.96    4.52
   6 -12   0   22.56    4.15
   6 -12   1   60.68    4.99
   6 -12   2  166.40    6.01
   6 -12   3    2.90    4.26
   6 -12   4    1.33    4.35
   6 -12   5   61.30    5.63
  -6 -11   9   21.79    4.20
  -6 -11   8   64.16    4.32
  -6 -11   6   77.48    3.86
  -6 -11   4   66.41    2.90
   6 -11  -1  137.76    4.91
   6 -11   0  130.63    4.88
   6 -11   1  158.31    5.66
   6 -11   2   40.86    4.42
   6 -11   3  115.69    5.13
   6 -11   4  122.44    5.73
   6 -11   5   43.29    4.86
  -6 -10  10   40.37    4.78
  -6 -10   9  152.97    5.31
  -6 -10   8  227.25    5.37
  -6 -10   7   59.80    3.69
  -6 -10   6  145.45    4.20
  -6 -10   5  112.82    3.40
  -6 -10   4  149.60    3.47
  -6 -10   3   41.08    2.18
   6 -10  -1  262.98    5.66
   6 -10   0  106.72    4.60
   6 -10   1   85.00    4.61
   6 -10   2  233.66    5.79
   6 -10   3   25.94    4.35
   6 -10   4   60.35    4.85
   6 -10   5  136.41    5.79
   6 -10   6   11.41    4.87
  -6  -9  11  116.32    5.43
  -6  -9  10   76.13    4.68
  -6  -9   9   -0.96    3.80
  -6  -9   8  172.97    4.82
  -6  -9   7  142.09    4.43
  -6  -9   6   53.23    3.21
  -6  -9   5  108.13    3.30
  -6  -9   4  440.20    5.19
  -6  -9   3  105.88    2.75
   6  -9  -2  116.09    4.08
  -6  -9   2  119.44    2.54
   6  -9  -1   19.45    3.20
   6  -9   0  200.98    5.17
   6  -9   1    2.93    3.42
   6  -9   2   58.00    4.20
   6  -9   3  151.67    5.23
   6  -9   4  200.86    6.10
   6  -9   5   29.93    4.55
   6  -9   6   45.37    5.25
   6  -9   7    6.04    4.38
  -6  -8  11    9.77    4.25
  -6  -8  10   29.94    4.18
  -6  -8   9  165.22    5.05
  -6  -8   8  138.08    4.50
  -6  -8   7    2.43    2.93
  -6  -8   6   87.56    3.34
  -6  -8   5   89.72    2.97
  -6  -8   4   31.72    2.42
  -6  -8   3   96.24    2.66
  -6  -8   2  149.54    2.79
   6  -8  -2  152.73    4.16
  -6  -8   1  283.99    3.23
   6  -8  -1  287.67    5.54
   6  -8   0  141.96    4.25
   6  -8   1  168.18    4.57
   6  -8   2   20.70    3.38
   6  -8   3   60.90    4.28
   6  -8   4    9.02    3.54
   6  -8   5   91.45    4.65
   6  -8   6   68.73    5.18
  -6  -7  11  194.62    5.74
  -6  -7  10  197.81    5.59
  -6  -7   9   16.40    3.73
  -6  -7   8  107.01    3.92
  -6  -7   7  224.56    4.91
  -6  -7   6   47.41    3.02
  -6  -7   5   65.65    2.90
  -6  -7   4  765.81    7.08
  -6  -7   3  414.82    4.80
   6  -7  -2   39.46    2.80
  -6  -7   2   44.85    2.07
   6  -7  -1  267.01    5.01
  -6  -7   1  251.18    3.09
  -6  -7   0  553.29    4.35
   6  -7   0  560.31    7.12
   6  -7   1   15.98    2.92
   6  -7   2  131.23    4.53
   6  -7   3  225.04    5.53
   6  -7   4   31.77    3.73
   6  -7   5    6.49    4.12
   6  -7   7   33.68    4.85
   6  -7   8   20.99    5.08
  -6  -6  12   87.78    5.06
  -6  -6  11   27.79    4.15
  -6  -6  10   20.91    4.02
  -6  -6   9   70.91    3.98
  -6  -6   8   69.56    3.71
  -6  -6   7   73.80    3.47
  -6  -6   6  452.27    5.93
  -6  -6   5  213.83    4.15
  -6  -6   4  257.46    4.07
  -6  -6   3  480.97    5.00
  -6  -6   2 1007.08    7.67
   6  -6  -2 1010.63    9.01
  -6  -6   1  344.04    3.76
  -6  -6   1  337.01    3.36
   6  -6  -1  350.70    5.19
  -6  -6   0   75.58    1.92
   6  -6   0   75.95    3.17
  -6  -6   0   70.32    2.00
   6  -6   1   36.84    2.87
  -6  -6  -1   34.83    1.32
  -6  -6  -1   35.87    2.07
   6  -6   2  527.33    6.98
   6  -6   3  108.94    4.19
   6  -6   4    8.90    3.33
   6  -6   5   50.14    4.37
   6  -6   6   14.95    3.99
   6  -6   7    5.97    4.36
   6  -6   8   25.41    5.07
  -6  -5  12    9.36    4.26
  -6  -5  11   24.49    4.14
  -6  -5  10   74.61    4.24
  -6  -5   9   15.01    3.73
  -6  -5   8  253.65    5.20
  -6  -5   7  171.59    4.37
  -6  -5   6   39.31    2.83
  -6  -5   5  309.49    4.78
  -6  -5   4   50.39    2.53
  -6  -5   3  592.84    5.74
   6  -5  -2   34.18    2.46
  -6  -5   2   28.12    0.85
  -6  -5   1  182.50    2.87
  -6  -5   1  178.72    2.35
  -6  -5   0  149.26    2.50
   6  -5   0  156.49    3.60
  -6  -5  -1  613.26    5.01
   6  -5   1  604.55    6.90
  -6  -5  -1  598.24    5.61
  -6  -5  -2  208.73    2.69
   6  -5   2  228.34    4.54
   6  -5   3   68.76    3.50
   6  -5   4   23.18    3.38
   6  -5   5   17.47    3.80
   6  -5   6   31.05    4.09
   6  -5   7  128.13    5.75
   6  -5   8   51.83    5.20
  -6  -4  12   51.30    4.74
  -6  -4  11   33.50    4.10
  -6  -4  10    4.07    3.81
  -6  -4   9   62.61    3.97
  -6  -4   8   86.45    3.89
  -6  -4   7  117.21    3.76
  -6  -4   6  288.01    4.63
  -6  -4   5  628.36    6.70
  -6  -4   4   73.47    2.80
  -6  -4   3  123.33    3.04
  -6  -4   2  406.39    4.56
  -6  -4   2  387.34    2.88
  -6  -4   1   33.95    1.94
   6  -4  -1   34.83    2.13
  -6  -4   1   32.78    1.38
  -6  -4   0   37.89    1.61
  -6  -4   0   41.94    1.84
  -6  -4  -1  921.08    6.85
  -6  -4  -1  914.31    7.16
  -6  -4  -2  393.11    4.67
   6  -4   2  405.26    5.68
   6  -4   3  191.41    4.57
  -6  -4  -3  186.51    2.89
   6  -4   4  235.62    5.14
   6  -4   5  637.91    8.48
   6  -4   6   70.21    4.36
   6  -4   7    3.02    4.24
   6  -4   8   55.66    4.88
   6  -4   9   70.80    5.60
  -6  -3  11   47.83    4.24
  -6  -3  10   74.50    4.31
  -6  -3   9   41.31    3.93
  -6  -3   8   29.68    3.17
  -6  -3   7  380.60    5.46
  -6  -3   6  807.14    8.06
  -6  -3   5  277.68    4.55
  -6  -3   4  106.24    3.01
  -6  -3   3  162.52    3.22
   6  -3  -3  159.48    2.74
  -6  -3   2  112.83    2.73
  -6  -3   2  108.28    1.42
  -6  -3   1  157.31    3.02
  -6  -3   1  158.86    2.15
   6  -3  -1  153.13    3.00
  -6  -3   0  933.70    7.36
  -6  -3   0  923.32    6.75
   6  -3   0  945.19    7.98
  -6  -3  -1  153.42    2.83
  -6  -3  -1  151.58    2.83
  -6  -3  -2  110.00    2.75
   6  -3   2  109.95    3.45
  -6  -3  -2  109.73    2.58
   6  -3   3   46.84    3.20
  -6  -3  -3   45.84    2.07
   6  -3   4  348.01    5.91
  -6  -3  -4  344.02    4.23
   6  -3   5   33.80    3.85
   6  -3   6  335.15    6.53
   6  -3   7  111.04    5.02
   6  -3   8   62.57    5.09
  -6  -2  10  290.85    5.96
  -6  -2   9  620.65    8.00
  -6  -2   8  118.94    3.92
  -6  -2   7   53.58    3.40
  -6  -2   6    6.67    2.45
  -6  -2   5  526.25    6.22
  -6  -2   4   43.09    2.42
  -6  -2   3   45.55    2.38
   6  -2  -3   43.74    1.72
  -6  -2   2  728.66    6.66
   6  -2  -2  729.14    5.96
  -6  -2   1  688.11    6.38
   6  -2  -1  690.76    6.09
  -6  -2   1  705.93    5.15
  -6  -2   0   53.10    1.79
   6  -2   0   53.00    2.38
  -6  -2   0   53.89    2.29
  -6  -2  -1  246.12    3.38
   6  -2   1  242.19    3.99
  -6  -2  -1  252.86    3.64
  -6  -2  -2   32.54    2.10
   6  -2   2   38.16    2.63
  -6  -2  -2   33.13    2.05
   6  -2   3  385.14    5.85
  -6  -2  -3  374.01    4.62
   6  -2   4  355.47    5.89
  -6  -2  -4  335.22    4.39
   6  -2   5  121.74    4.43
  -6  -2  -5  117.48    3.21
   6  -2   6   89.95    4.25
   6  -2   7   85.32    4.68
   6  -2   8    9.45    4.43
   6  -2   9   31.91    4.81
  -6  -1  12   25.09    4.43
  -6  -1   9   37.18    3.72
  -6  -1   8  163.23    4.31
  -6  -1   7  877.10    8.79
  -6  -1   6   93.04    3.48
  -6  -1   5   18.05    2.28
  -6  -1   4  823.56    7.74
  -6  -1   3  439.72    3.06
  -6  -1   3  432.84    3.11
  -6  -1   2  421.14    3.43
   6  -1  -2  414.35    4.06
  -6  -1   1  194.09    3.49
  -6  -1   1  201.35    2.60
   6  -1  -1  191.36    2.95
  -6  -1   0  106.11    2.30
   6  -1   0  103.44    2.58
   6  -1   0  102.28    2.70
  -6  -1   0  102.53    2.81
  -6  -1  -1   60.90    2.27
   6  -1   1   56.95    2.47
   6  -1   1   55.92    2.47
  -6  -1  -1   56.83    2.40
   6  -1   2    8.43    2.18
  -6  -1  -2   13.91    2.07
   6  -1   3  587.03    6.72
  -6  -1  -3  606.40    6.10
   6  -1   4  228.45    4.70
  -6  -1  -4  249.67    4.18
   6  -1   5   16.88    3.43
  -6  -1  -5   17.42    2.76
   6  -1   6   19.36    3.84
  -6  -1  -6   16.04    2.65
   6  -1   7  189.82    5.75
   6  -1   8   54.31    5.03
   6  -1   9    0.58    4.93
  -6   0  12    2.92    4.24
  -6   0  11  229.41    6.04
  -6   0   8  791.48    8.58
  -6   0   7  297.77    5.24
  -6   0   7  285.67    2.79
  -6   0   6  176.70    4.09
  -6   0   6  172.82    1.88
  -6   0   5  203.99    4.05
  -6   0   5  212.19    2.00
  -6   0   4   10.20    2.27
  -6   0   4    8.49    0.82
  -6   0   4    8.90    0.81
  -6   0   3  786.23    7.53
  -6   0   3  752.61    5.01
  -6   0   2  675.90    6.72
   6   0  -2  667.64    5.08
   6   0  -2  659.37    6.38
  -6   0   1  415.89    3.91
   6   0  -1  381.07    3.90
   6   0  -1  367.30    4.41
  -6   0   1  401.76    4.97
   6   0   0  137.93    2.70
  -6   0   0  151.22    2.68
   6   0   0  141.15    2.97
  -6   0   0  155.48    3.34
   6   0   1  389.50    4.70
  -6   0  -1  392.75    4.42
   6   0   2  585.72    6.33
   6   0   2  576.94    5.67
   6   0   3   10.40    2.49
  -6   0  -3   10.69    2.31
   6   0   4  171.10    4.27
  -6   0  -4  184.90    4.01
   6   0   5  185.08    4.79
  -6   0  -5  187.16    4.23
  -6   0  -6  208.61    4.61
   6   0   6  208.23    5.48
   6   0   7    2.33    3.87
  -6   0  -7    0.91    2.95
   6   0   8    1.79    4.40
   6   0   9   93.22    6.25
  -6   1  12   21.99    4.47
  -6   1  11  154.66    5.19
  -6   1  10   99.45    4.54
  -6   1   8  142.52    2.50
  -6   1   7 1039.72    9.84
  -6   1   7 1003.60    6.83
  -6   1   6   63.60    1.59
  -6   1   6   63.21    3.02
  -6   1   5   12.89    2.44
  -6   1   5   13.98    1.17
  -6   1   5   11.98    1.10
  -6   1   4  718.96    7.38
  -6   1   4  711.73    4.99
  -6   1   3  487.10    5.88
  -6   1   3  505.43    4.10
   6   1  -2  425.74    3.52
   6   1  -2  428.83    4.82
  -6   1   2  439.57    5.46
   6   1  -1  179.78    2.64
  -6   1   1  173.77    2.66
   6   1  -1  169.16    3.15
  -6   1   1  170.07    3.49
   6   1   0  157.04    2.84
  -6   1   0  157.23    2.75
  -6   1   0  157.69    3.60
   6   1   1   43.80    2.07
  -6   1  -1   53.02    2.31
   6   1   1   44.11    2.04
  -6   1  -1   52.51    2.52
   6   1   2   12.00    2.27
   6   1   2   10.83    1.77
  -6   1  -2   12.58    2.26
  -6   1  -3  691.38    7.21
   6   1   3  668.81    7.06
  -6   1  -4  171.91    4.11
   6   1   4  166.09    4.07
   6   1   5   13.37    3.10
  -6   1  -5   15.35    2.68
   6   1   6    8.78    3.54
  -6   1  -6    9.21    3.28
  -6   1  -7  241.49    5.24
   6   1   7  224.85    5.89
   6   1   8   59.57    4.71
  -6   2  12  102.43    5.30
  -6   2  11   94.20    4.61
  -6   2  10  298.26    6.06
  -6   2   9  468.88    6.97
  -6   2   8  160.49    2.88
  -6   2   7   56.27    2.01
  -6   2   6    9.35    1.43
  -6   2   6   10.22    2.45
  -6   2   6    9.85    1.56
  -6   2   5  470.53    6.12
  -6   2   5  483.36    4.30
  -6   2   4   61.55    2.88
  -6   2   4   59.78    1.66
  -6   2   4   61.56    1.84
  -6   2   3   24.99    2.39
  -6   2   3   22.13    1.48
   6   2  -3   23.43    2.06
   6   2  -2  630.57    4.38
  -6   2   2  642.90    6.84
  -6   2   2  632.61    5.23
   6   2  -1  627.57    5.83
  -6   2   1  624.67    5.43
  -6   2   1  616.40    6.85
   6   2   0   51.44    1.85
  -6   2   0   51.01    1.98
   6   2   0   52.39    2.10
  -6   2   0   55.34    2.73
  -6   2  -1  209.26    3.46
   6   2   1  204.41    3.07
   6   2   2   81.53    2.34
  -6   2  -2   87.83    3.18
   6   2   2   79.74    2.85
  -6   2  -3  389.71    5.70
   6   2   3  375.85    5.29
  -6   2  -4  437.02    6.05
   6   2   4  400.63    5.86
  -6   2  -5  146.62    4.29
   6   2   5  137.08    4.36
  -6   2  -6  126.68    4.13
   6   2   6  120.06    4.57
  -6   2  -7   94.15    4.49
   6   2   7   93.96    4.86
   6   2   8   12.72    4.20
  -6   2  -8   12.02    4.06
   6   2   9   35.62    4.89
  -6   3  12    4.53    4.36
  -6   3  11   45.28    4.46
  -6   3  10   78.83    4.34
  -6   3   9   34.28    3.57
  -6   3   8   37.82    2.27
  -6   3   8   37.12    3.70
  -6   3   7  287.64    3.80
  -6   3   6  696.51    5.82
  -6   3   6  725.76    5.96
  -6   3   5  231.96    4.63
  -6   3   5  226.51    3.21
  -6   3   5  228.07    3.07
  -6   3   4  112.11    3.49
  -6   3   4  116.23    2.33
  -6   3   4  115.01    2.45
  -6   3   3  106.94    2.20
   6   3  -3  113.84    2.90
  -6   3   3  115.01    3.53
  -6   3   2  114.58    2.32
   6   3  -2  112.53    2.71
   6   3  -1  145.81    2.22
   6   3  -1  142.46    2.73
  -6   3   1  142.53    3.60
  -6   3   1  140.14    2.63
   6   3   0  918.44    7.02
  -6   3   0  865.86    6.97
  -6   3   0 1006.94    8.96
   6   3   0  980.74    7.09
  -6   3  -1  123.76    3.65
   6   3   1  115.91    2.72
   6   3   2   86.93    2.19
   6   3   2   85.43    2.77
  -6   3  -2   91.86    3.49
   6   3   3   13.53    1.85
   6   3   3   11.73    2.28
  -6   3  -3   13.53    2.81
   6   3   4  325.92    5.16
  -6   3  -4  329.19    5.47
  -6   3  -5   40.57    3.79
   6   3   5   34.70    3.32
  -6   3  -6  360.24    6.46
   6   3   6  313.57    5.66
  -6   3  -7   99.11    4.50
   6   3   7   84.95    4.22
  -6   3  -8   53.88    4.55
   6   3   8   53.75    4.63
   6   3   9    1.24    4.69
  -6   3  -9    2.76    4.41
  -6   4  12   68.76    4.92
  -6   4  11   44.32    4.12
  -6   4  10    0.43    3.27
  -6   4   9   49.36    2.76
  -6   4   9   50.58    3.90
  -6   4   8   56.68    2.63
  -6   4   8   55.60    3.60
  -6   4   7  117.20    4.02
  -6   4   7  127.54    3.05
  -6   4   6  259.77    3.64
  -6   4   6  259.89    3.75
  -6   4   5  734.72    6.37
  -6   4   5  720.83    6.12
  -6   4   4   43.84    2.97
  -6   4   4   48.39    2.19
   6   4  -3  182.57    3.49
  -6   4   3  181.87    4.05
   6   4  -2  489.06    5.06
  -6   4   2  492.81    6.28
   6   4  -1   52.91    1.59
  -6   4   1   55.00    2.21
   6   4  -1   51.24    1.99
   6   4   0   35.56    1.69
   6   4   0   38.66    1.85
  -6   4   0   38.60    2.84
   6   4   1  958.69    7.63
  -6   4  -1  972.99    9.25
   6   4   2  343.74    3.60
   6   4   2  354.00    4.78
  -6   4  -2  357.64    5.76
   6   4   3  195.41    3.81
  -6   4  -3  228.57    4.91
   6   4   4  205.07    4.34
  -6   4  -4  226.76    4.99
   6   4   5  551.89    7.22
  -6   4  -5  584.97    8.15
   6   4   6   61.03    4.04
  -6   4  -6   61.67    4.16
   6   4   7    1.88    3.75
  -6   4  -7    3.82    4.03
  -6   4  -8   43.80    4.56
   6   4   8   45.13    4.72
  -6   4  -9   61.14    4.91
   6   4   9   53.06    4.58
  -6   5  11   42.36    4.41
  -6   5  10   97.87    4.75
  -6   5   9    9.91    3.43
  -6   5   9   10.15    2.53
  -6   5   8  259.61    4.31
  -6   5   8  241.43    5.04
  -6   5   7  147.46    4.36
  -6   5   7  148.24    3.30
  -6   5   6   74.35    3.77
  -6   5   6   67.79    2.55
  -6   5   6   69.62    2.59
  -6   5   5  337.36    4.34
  -6   5   5  337.48    4.51
  -6   5   4  115.14    3.00
  -6   5   4  110.37    2.67
  -6   5   3  485.27    5.04
  -6   5   3  481.58    5.41
   6   5  -3  495.55    5.26
   6   5  -2   29.57    0.87
  -6   5   2   35.22    2.08
   6   5  -2   31.08    2.01
  -6   5   2   30.40    2.90
   6   5  -1  147.26    2.23
   6   5  -1  148.08    2.69
  -6   5   1  145.59    4.03
   6   5   0  131.62    2.49
   6   5   0  127.15    2.42
   6   5   1  536.35    5.35
  -6   5  -1  548.26    6.90
   6   5   2  249.42    3.98
  -6   5  -2  265.58    5.15
   6   5   3   92.82    3.19
  -6   5  -3   92.81    3.89
   6   5   4   44.17    3.18
  -6   5  -4   49.70    3.75
   6   5   5   12.63    3.11
  -6   5  -5   14.74    3.57
   6   5   6   14.46    3.54
  -6   5  -6   13.90    4.06
   6   5   7   94.50    4.59
   6   5   8   53.53    4.90
  -6   5  -8   51.35    4.95
   6   5   9    3.26    5.02
  -6   5  -9    5.79    4.62
  -6   6  12   69.15    4.67
  -6   6  11   25.21    4.13
  -6   6  10   13.71    3.83
  -6   6   9   54.93    3.28
  -6   6   9   50.50    4.14
  -6   6   8   68.56    3.01
  -6   6   8   70.37    3.86
  -6   6   7   63.71    3.77
  -6   6   7   64.21    2.93
  -6   6   6  437.16    6.49
  -6   6   6  423.23    5.37
  -6   6   5  154.81    4.19
  -6   6   5  157.48    3.67
  -6   6   4  229.11    4.15
  -6   6   3  418.24    5.47
   6   6  -3  446.06    5.01
   6   6  -2  947.20    5.70
   6   6  -2  942.41    5.77
   6   6  -1  224.39    2.84
   6   6  -1  232.90    3.13
   6   6   0   70.30    2.20
   6   6   0   71.40    1.93
  -6   6   0   71.65    3.77
   6   6   1   46.07    2.27
  -6   6  -1   48.40    3.30
   6   6   2  451.69    5.47
  -6   6  -2  470.48    6.91
   6   6   3   88.83    3.25
  -6   6  -3   92.36    4.08
   6   6   4   21.59    3.05
  -6   6  -4   19.29    3.68
   6   6   5   19.08    3.51
  -6   6  -5   19.08    3.78
   6   6   6   16.23    3.73
  -6   6  -6   17.61    4.32
   6   6   7    6.65    3.76
  -6   6  -7    6.07    4.46
   6   6   8   27.30    4.69
  -6   6  -8   28.22    5.07
  -6   6  -9   11.20    5.14
  -6   7  12   26.48    4.79
  -6   7  11  220.33    6.16
  -6   7  10  199.26    4.87
  -6   7  10  185.58    5.33
  -6   7   9   11.88    3.00
  -6   7   9   10.52    3.32
  -6   7   8  108.18    4.28
  -6   7   8  108.30    3.71
  -6   7   7  234.65    5.34
  -6   7   7  210.46    4.21
  -6   7   6   54.78    3.82
  -6   7   6   51.10    3.00
  -6   7   5   59.89    3.46
  -6   7   5   63.04    3.15
  -6   7   4  742.57    7.56
  -6   7   4  728.31    8.60
  -6   7   3  513.67    6.22
   6   7  -3  510.94    5.38
   6   7  -2   47.42    1.36
   6   7  -2   43.64    2.07
   6   7  -1  240.03    3.01
   6   7  -1  242.18    3.20
   6   7   0  426.78    4.67
  -6   7   0  449.68    7.02
   6   7   1    5.73    2.04
  -6   7  -1    4.06    3.04
   6   7   2  154.88    3.75
  -6   7  -2  146.65    4.79
   6   7   3  257.10    4.71
  -6   7  -3  252.43    5.85
   6   7   4   43.57    3.60
  -6   7  -4   38.21    3.88
  -6   7  -5    2.01    4.00
   6   7   5    4.61    3.32
   6   7   6   49.03    4.18
  -6   7  -6   51.07    4.70
   6   7   7   23.50    4.13
  -6   7  -7   24.11    4.52
   6   7   8   15.10    4.31
  -6   7  -8   11.48    4.68
  -6   8  12   24.35    4.20
  -6   8  11   18.95    4.28
  -6   8  10   33.91    3.69
  -6   8  10   33.90    4.61
  -6   8   9  155.36    4.45
  -6   8   9  159.10    5.08
  -6   8   8  155.76    4.80
  -6   8   8  176.73    4.74
  -6   8   7    2.16    2.71
  -6   8   7   -0.77    3.32
  -6   8   6   58.87    3.87
  -6   8   6   59.18    3.41
  -6   8   5   74.92    3.89
  -6   8   5   78.97    3.31
  -6   8   4   46.86    3.00
  -6   8   4   45.37    3.46
  -6   8   3   83.64    3.44
  -6   8   3   81.42    3.84
   6   8  -3   87.28    2.64
   6   8  -2  225.22    2.48
  -6   8   2  220.02    5.26
   6   8  -1  257.07    3.37
   6   8   0  147.35    2.95
   6   8   1  207.60    3.91
  -6   8  -1  203.34    5.16
   6   8   2   47.77    2.92
  -6   8  -2   46.74    4.04
   6   8   3   79.52    3.48
  -6   8  -3   81.32    4.56
   6   8   4    6.32    3.24
  -6   8  -4    7.27    3.81
  -6   8  -5   87.21    5.05
   6   8   6   80.59    4.58
  -6   8  -6   79.24    5.25
  -6   8  -7    4.55    4.72
   6   8   7    1.81    3.95
  -6   8  -8   21.10    5.14
   6   8   8   20.41    4.70
  -6   9  11   69.92    4.94
  -6   9  10   52.02    4.24
  -6   9  10   54.96    4.68
  -6   9   9    1.58    3.14
  -6   9   8  113.42    4.57
  -6   9   8  112.64    4.27
  -6   9   7  102.88    4.73
  -6   9   7   97.85    3.93
  -6   9   6   35.84    3.66
  -6   9   6   40.47    3.39
  -6   9   5   90.37    4.30
  -6   9   5   90.84    3.77
  -6   9   4  388.66    6.80
  -6   9   3   46.93    3.33
  -6   9   3   48.72    3.84
   6   9  -2  110.44    2.25
  -6   9   2  118.94    4.45
   6   9  -1    4.00    1.83
  -6   9   1    5.49    3.36
   6   9   0  202.93    3.60
   6   9   1   11.31    2.37
   6   9   2   56.05    3.18
  -6   9  -2   47.96    4.15
  -6   9  -3  171.86    5.43
   6   9   4  225.87    5.35
  -6   9  -4  207.77    5.88
   6   9   5   29.88    3.81
  -6   9  -5   36.70    4.77
   6   9   6   52.66    4.65
  -6   9  -6   45.11    5.01
  -6   9  -7    7.95    5.11
   6   9   7    5.57    4.43
   6   9   8   26.74    5.15
  -6  10  10   43.09    4.45
  -6  10  10   46.92    4.99
  -6  10   9  102.31    4.51
  -6  10   9  103.82    4.71
  -6  10   8  167.57    5.51
  -6  10   8  166.42    5.12
  -6  10   7   69.27    4.38
  -6  10   7   65.09    4.10
  -6  10   6  126.42    4.78
  -6  10   6  121.75    4.47
  -6  10   5  151.55    5.13
  -6  10   5  145.47    4.73
  -6  10   4  134.04    4.64
  -6  10   4  129.78    4.74
  -6  10   3   42.68    3.62
  -6  10   3   46.64    4.09
  -6  10   2  237.71    5.70
   6  10  -1  328.74    4.13
  -6  10   1  321.09    6.36
   6  10   0  104.54    3.06
  -6  10   0  103.18    4.89
   6  10   1  113.72    3.62
   6  10   2  234.00    4.67
   6  10   3   34.29    3.29
  -6  10  -3   34.61    4.48
   6  10   4   60.20    3.98
  -6  10  -4   52.73    4.61
   6  10   5  145.67    5.35
  -6  10  -5  129.28    5.89
   6  10   6   10.97    4.00
  -6  10  -6   13.68    4.94
   6  10   7    6.15    4.89
  -6  10  -7    8.10    5.33
  -6  11  11  115.84    5.48
  -6  11  10   32.04    4.41
  -6  11  10   32.17    4.51
  -6  11   9   27.91    4.22
  -6  11   9   27.08    4.56
  -6  11   8   89.05    4.77
  -6  11   8   97.25    4.87
  -6  11   7  179.95    5.36
  -6  11   7  183.61    5.25
  -6  11   6  102.32    4.57
  -6  11   6  103.01    4.58
  -6  11   5   44.31    4.38
  -6  11   5   44.56    4.13
  -6  11   4   84.39    4.20
  -6  11   4   80.55    4.34
  -6  11   3  345.12    6.50
  -6  11   3  333.14    6.72
  -6  11   2   78.54    4.34
  -6  11   2   66.71    4.28
  -6  11   1  126.65    5.01
   6  11   0  120.02    3.37
  -6  11   0  134.50    5.55
   6  11   1  135.21    3.79
  -6  11  -1  129.94    4.98
   6  11   2   30.93    3.28
   6  11   3  106.02    4.22
   6  11   4  117.75    4.80
   6  11   5   40.53    4.11
  -6  11  -5   40.59    5.29
   6  11   6    6.41    4.58
  -6  11  -6    6.79    5.36
   6  11   7  114.40    5.73
  -6  12  10   10.45    4.42
  -6  12  10   12.94    4.64
  -6  12   9   28.85    4.45
  -6  12   9   28.44    4.42
  -6  12   8   30.77    4.27
  -6  12   8   33.83    4.40
  -6  12   7   16.42    4.02
  -6  12   7   18.26    4.18
  -6  12   6  108.38    4.71
  -6  12   6  112.37    4.96
  -6  12   5  100.97    4.74
  -6  12   4   75.22    4.58
  -6  12   4   67.46    4.44
  -6  12   3   45.40    4.32
  -6  12   3   41.21    4.49
  -6  12   2   50.17    4.26
  -6  12   2   48.73    4.42
  -6  12   1   53.93    4.49
  -6  12   0   19.11    4.72
   6  12   1   43.66    3.33
  -6  12  -1   36.47    4.48
   6  12   2  179.80    4.63
  -6  12  -2  168.64    6.18
   6  12   3    7.63    3.93
   6  12   4    4.32    3.71
   6  12   5   65.92    4.73
  -6  12  -5   57.27    5.33
   6  12   6   32.43    4.97
  -6  13   9   21.87    5.21
  -6  13   9   19.43    4.50
  -6  13   8   59.74    4.90
  -6  13   8   62.32    4.90
  -6  13   7  105.58    5.27
  -6  13   7  107.32    5.27
  -6  13   6   90.27    4.65
  -6  13   6   94.70    5.15
  -6  13   5   15.19    4.26
  -6  13   4  105.42    5.16
  -6  13   4   98.67    4.93
  -6  13   3   86.05    5.07
  -6  13   3   89.14    5.06
  -6  13   2   57.53    4.86
  -6  13   2   56.39    4.78
  -6  13   1  109.83    5.15
  -6  13   1  109.27    5.36
  -6  13   0   68.20    5.01
  -6  13  -1   28.01    4.40
  -6  13  -2    1.28    4.63
   6  13   3   25.53    4.08
  -6  13  -3   25.09    5.17
   6  13   5   11.68    4.56
   6  13   6   41.56    5.09
  -6  14   8   79.45    5.19
  -6  14   8   77.83    5.49
  -6  14   7   11.34    4.71
  -6  14   7   13.82    4.45
  -6  14   6   97.81    5.00
  -6  14   6  103.66    5.26
  -6  14   5  171.20    6.30
  -6  14   5  172.00    6.10
  -6  14   4   91.30    5.45
  -6  14   4   82.88    5.34
  -6  14   3    3.06    4.30
  -6  14   3    4.25    4.41
  -6  14   2   14.38    4.56
  -6  14   2   13.64    4.59
  -6  14   1  100.06    5.43
  -6  14   1   96.34    5.55
  -6  14   0   32.93    4.77
  -6  14  -1   80.29    5.63
  -6  14  -2   52.56    5.35
  -6  14  -3   19.80    5.12
  -6  15   7   51.20    5.05
  -6  15   6   22.31    4.69
  -6  15   6   26.43    4.80
  -6  15   5   36.14    5.22
  -6  15   5   32.99    5.00
  -6  15   4  206.16    6.53
  -6  15   4  206.57    6.57
  -6  15   3   91.72    5.67
  -6  15   3   80.79    5.23
  -6  15   2   28.92    5.01
  -6  15   2   29.23    5.02
  -6  15   1   69.95    5.56
  -6  15   1   71.81    5.56
  -6  15   0  135.50    6.25
  -6  15   0  134.44    6.42
  -6  15  -1   42.83    5.49
  -6  15  -2    2.46    5.13
  -6  16   6   47.18    5.21
  -6  16   5   21.60    5.62
  -6  16   4   11.29    5.12
  -6  16   3   40.03    5.31
  -6  16   3   34.97    5.19
  -6  16   2   38.30    5.57
  -6  16   2   33.81    5.21
  -6  16   1   94.07    6.03
  -6  16   1   88.77    5.79
  -6  16   0    0.19    5.32
  -6  16  -1   23.16    5.93
  -6  17   5    0.88    4.69
  -6  17   4   78.18    5.81
  -6  17   3  177.60    6.71
  -6  17   2    6.32    5.37
   7 -14   0   23.71    5.18
   7 -14   1  140.05    6.38
   7 -13   0  100.58    5.71
   7 -13   1   14.93    4.90
   7 -13   2   27.64    5.39
   7 -13   3  110.59    6.28
   7 -12  -1   92.51    5.19
   7 -12   0  218.78    6.31
   7 -12   1   14.44    5.04
   7 -12   2    7.08    4.85
   7 -12   4    7.61    5.15
  -7 -11  10   85.99    5.36
  -7 -11   9    5.75    4.28
  -7 -11   8   82.80    4.57
  -7 -11   7  132.00    4.56
   7 -11  -1   16.08    3.82
   7 -11   0  186.25    5.93
   7 -11   1    8.54    4.50
   7 -11   2   66.93    5.14
   7 -11   3   38.92    5.01
   7 -11   4   49.93    5.39
  -7 -10  10    4.23    4.51
  -7 -10   9   18.39    3.98
  -7 -10   8  187.63    5.08
  -7 -10   7   22.40    3.55
  -7 -10   6  177.68    4.46
  -7 -10   5   63.16    3.36
   7 -10  -1    7.37    3.82
   7 -10   0   16.74    4.20
   7 -10   1  169.22    5.59
   7 -10   2   88.10    5.23
   7 -10   3   54.18    4.95
   7 -10   4   44.26    4.84
   7 -10   5   10.56    4.86
  -7  -9  10   86.72    4.91
  -7  -9   9   61.89    4.37
  -7  -9   8   15.44    3.59
  -7  -9   7   92.23    4.10
  -7  -9   6  172.83    4.46
  -7  -9   5   34.16    3.05
  -7  -9   4   52.72    2.77
   7  -9  -2   64.64    3.96
   7  -9  -1   98.13    4.51
   7  -9   0  138.62    5.16
   7  -9   1  267.02    6.12
   7  -9   2   80.26    4.65
   7  -9   3    5.00    4.05
   7  -9   4   19.95    4.42
   7  -9   5   21.99    5.27
   7  -9   6    4.64    4.95
  -7  -8  10   15.25    4.17
  -7  -8   9  148.60    5.18
  -7  -8   8  126.99    4.60
  -7  -8   7   87.72    3.81
  -7  -8   6   80.72    3.29
  -7  -8   5  282.94    4.83
  -7  -8   4   82.31    3.05
  -7  -8   3   53.55    2.65
  -7  -8   2  309.58    4.06
   7  -8  -2  280.39    5.52
   7  -8  -1  291.05    6.02
   7  -8   0   54.45    4.07
   7  -8   1  138.22    4.64
   7  -8   2  119.44    4.82
   7  -8   3   22.78    4.10
   7  -8   4   26.65    4.48
   7  -8   5   62.80    5.24
   7  -8   6   58.88    5.08
  -7  -7  11   21.45    4.55
  -7  -7  10   36.85    4.50
  -7  -7   9   35.04    4.09
  -7  -7   8   10.63    3.45
  -7  -7   7   62.80    3.78
  -7  -7   6  293.44    5.27
  -7  -7   5   26.50    2.96
  -7  -7   4  519.82    5.87
  -7  -7   3   79.88    2.81
  -7  -7   2   40.84    2.31
   7  -7  -2   38.67    3.14
   7  -7  -1   90.97    3.96
  -7  -7   1   88.17    2.38
   7  -7   0   80.54    3.92
   7  -7   1   13.14    3.58
   7  -7   2   45.07    3.65
   7  -7   3  144.80    5.11
   7  -7   4   51.55    4.44
   7  -7   5    6.53    4.43
   7  -7   6  151.42    6.14
   7  -7   7   43.64    5.22
  -7  -6  11   50.78    4.82
  -7  -6  10   20.98    4.06
  -7  -6   9   50.58    4.11
  -7  -6   8  151.94    4.70
  -7  -6   7   89.35    3.78
  -7  -6   6   43.54    3.27
  -7  -6   5  251.23    4.55
  -7  -6   4   92.50    3.05
  -7  -6   3    3.42    2.13
  -7  -6   2  152.57    3.18
   7  -6  -2  146.73    3.92
  -7  -6   1  204.00    3.23
   7  -6  -1  207.55    4.67
  -7  -6   0   62.14    2.21
   7  -6   0   56.38    3.22
   7  -6   1    5.30    3.02
   7  -6   2  188.80    5.03
   7  -6   3   30.05    3.68
   7  -6   4   31.89    4.05
   7  -6   5   11.69    4.00
   7  -6   6    6.19    4.45
   7  -6   7   51.96    5.39
  -7  -5  10  179.99    5.60
  -7  -5   9   40.27    4.10
  -7  -5   8   -0.86    3.60
  -7  -5   7  116.13    4.23
  -7  -5   6  119.48    4.09
  -7  -5   5   70.31    3.20
  -7  -5   4   73.72    2.90
  -7  -5   3   85.75    2.81
   7  -5  -3   77.91    2.68
  -7  -5   2  223.95    3.82
   7  -5  -2  223.70    4.31
  -7  -5   1    9.54    1.83
   7  -5  -1    9.57    2.61
  -7  -5   0  216.68    3.18
   7  -5   0  216.29    4.45
   7  -5   1   60.68    3.55
  -7  -5  -1   58.98    2.16
   7  -5   2    5.09    3.07
   7  -5   3   70.25    4.23
   7  -5   4  151.20    4.90
   7  -5   5  189.24    5.72
   7  -5   6   42.89    4.74
   7  -5   7   77.92    5.59
  -7  -4  11    6.72    4.06
  -7  -4  10    2.95    3.79
  -7  -4   9  195.03    5.48
  -7  -4   8   40.50    3.82
  -7  -4   7   10.67    3.15
  -7  -4   6   58.11    3.35
  -7  -4   5   40.82    2.90
  -7  -4   4   73.44    3.00
   7  -4  -3   34.79    2.24
  -7  -4   3   34.73    2.30
  -7  -4   2  131.15    3.18
   7  -4  -2  136.20    3.37
  -7  -4   1  236.94    3.73
   7  -4  -1  235.66    4.17
  -7  -4   0    8.93    1.90
   7  -4   0    7.58    2.37
  -7  -4  -1  157.80    2.99
   7  -4   1  158.99    4.10
  -7  -4  -2   54.59    2.38
   7  -4   2   50.58    3.30
   7  -4   3   72.26    4.02
   7  -4   4   14.32    3.71
   7  -4   5   53.28    4.44
   7  -4   6  109.47    5.44
   7  -4   7   23.63    4.85
  -7  -3  12    6.24    4.45
  -7  -3  11    3.16    4.07
  -7  -3  10   55.98    4.44
  -7  -3   9   18.12    3.78
  -7  -3   8  140.41    4.65
  -7  -3   7  202.49    4.91
  -7  -3   6   31.24    3.00
  -7  -3   5  186.64    4.19
  -7  -3   4  309.89    4.76
  -7  -3   3  315.85    4.69
   7  -3  -3  317.65    4.13
  -7  -3   2    1.04    1.88
   7  -3  -2    1.23    2.04
  -7  -3   1  143.96    3.15
   7  -3  -1  141.15    3.28
  -7  -3   0  157.64    3.16
   7  -3   0  161.83    3.57
  -7  -3  -1   56.41    2.50
   7  -3   1   56.21    3.13
   7  -3   2   18.31    2.98
  -7  -3  -2   20.96    2.17
   7  -3   3  254.01    5.35
  -7  -3  -3  262.75    4.07
   7  -3   4  202.73    5.43
   7  -3   5   23.31    3.81
   7  -3   6   21.79    4.20
   7  -3   7   54.30    5.11
   7  -3   8    7.54    5.14
  -7  -2  12  102.23    5.35
  -7  -2  11   24.14    4.48
  -7  -2  10   46.15    4.43
  -7  -2   9   66.41    4.12
  -7  -2   8   19.03    3.34
  -7  -2   7   62.01    3.77
  -7  -2   6  156.92    4.27
  -7  -2   5  519.11    6.40
  -7  -2   4  567.98    6.48
  -7  -2   3   44.31    2.69
   7  -2  -3   43.93    2.00
  -7  -2   2  110.02    3.30
   7  -2  -2  110.61    2.75
  -7  -2   1   66.35    2.59
   7  -2  -1   72.05    2.62
  -7  -2   0   79.04    2.73
  -7  -2   0   77.85    2.23
   7  -2   0   73.83    2.80
  -7  -2  -1  240.55    3.67
  -7  -2  -1  238.03    4.01
   7  -2   2   73.02    3.52
  -7  -2  -2   70.96    2.87
   7  -2   3   47.44    3.46
  -7  -2  -3   48.59    2.69
   7  -2   4   80.49    4.07
  -7  -2  -4   83.41    3.17
   7  -2   5  112.21    4.82
   7  -2   6    8.45    4.08
   7  -2   7   26.46    4.50
   7  -2   8  101.06    5.64
  -7  -1  11  138.93    5.53
  -7  -1  10   71.20    4.47
  -7  -1   9   31.48    3.84
  -7  -1   8   51.10    3.44
  -7  -1   7  120.13    4.07
  -7  -1   6  146.64    4.13
  -7  -1   5   81.44    3.37
  -7  -1   4   38.90    2.80
  -7  -1   3  137.34    3.63
   7  -1  -3  137.24    2.51
  -7  -1   2   37.75    2.51
  -7  -1   2   38.43    1.50
   7  -1  -2   39.54    1.89
  -7  -1   1  196.88    4.13
   7  -1  -1  194.88    3.42
  -7  -1   1  190.13    2.83
  -7  -1   0  124.33    2.67
   7  -1   0  129.46    3.21
  -7  -1  -1  115.21    2.92
   7  -1   1  109.29    3.25
  -7  -1  -1  106.79    3.30
   7  -1   2  105.95    3.61
  -7  -1  -2   97.10    3.24
   7  -1   3   60.58    3.63
  -7  -1  -3   59.81    2.95
   7  -1   4   32.68    3.61
  -7  -1  -4   33.65    2.96
   7  -1   5  123.05    4.59
  -7  -1  -5  119.60    3.71
   7  -1   6   19.20    4.12
   7  -1   7    9.22    4.02
   7  -1   8    9.66    4.39
  -7   0  12   38.60    4.86
  -7   0   9   79.81    4.36
  -7   0   8   57.16    3.68
  -7   0   7   11.23    3.45
  -7   0   6  377.57    5.71
  -7   0   5  225.98    4.63
  -7   0   4    0.39    2.49
  -7   0   4    1.55    0.95
  -7   0   3  145.87    3.85
   7   0  -3  139.31    2.20
  -7   0   2   46.08    2.76
  -7   0   2   47.28    1.68
   7   0  -2   44.73    1.76
  -7   0   1  158.74    2.81
   7   0  -1  148.41    2.91
  -7   0   1  151.97    3.72
  -7   0   0  242.77    3.53
   7   0   0  235.31    3.85
   7   0   1  823.07    7.88
  -7   0  -1  875.68    8.18
   7   0   2  465.11    6.03
  -7   0  -2  462.56    6.06
   7   0   3  133.52    3.97
  -7   0  -3  134.66    3.84
   7   0   4   42.47    3.38
  -7   0  -4   41.46    3.06
   7   0   5  360.49    6.27
  -7   0  -5  377.11    5.89
   7   0   6    5.75    3.65
   7   0   7   13.18    4.51
   7   0   8    9.05    4.81
  -7   1  12   25.67    4.64
  -7   1  11  138.64    5.26
  -7   1   8   78.66    4.08
  -7   1   7  160.52    4.46
  -7   1   6  105.36    3.77
  -7   1   5   84.30    3.44
  -7   1   5   84.29    1.72
  -7   1   4   36.65    2.93
  -7   1   4   38.63    1.57
  -7   1   3  163.37    3.97
  -7   1   3  168.62    2.48
  -7   1   2   53.68    3.03
   7   1  -2   51.32    1.69
  -7   1   2   52.13    1.83
  -7   1   1  224.50    3.21
   7   1  -1  221.55    3.21
  -7   1   1  229.47    4.40
  -7   1   0  185.95    3.31
  -7   1   0  183.54    4.19
   7   1   1  123.27    3.28
  -7   1  -1  124.84    3.89
   7   1   2   90.97    3.11
  -7   1  -2  106.35    3.72
   7   1   3   53.24    3.22
  -7   1  -3   54.61    3.36
   7   1   4   38.75    3.51
  -7   1  -4   39.62    3.41
   7   1   5  137.91    4.80
  -7   1  -5  138.71    4.17
   7   1   6   18.08    4.59
  -7   1  -6   19.06    3.65
   7   1   7    1.54    4.70
   7   1   8   10.49    4.60
  -7   2  12   99.69    5.51
  -7   2  11   12.89    4.38
  -7   2  10   52.31    4.43
  -7   2   7   63.13    3.55
  -7   2   6  144.94    4.40
  -7   2   6  134.17    2.40
  -7   2   5  504.49    7.03
  -7   2   5  462.96    4.35
  -7   2   4  569.01    7.07
  -7   2   4  545.78    4.91
  -7   2   3   34.09    2.89
  -7   2   3   31.45    1.64
  -7   2   2   62.51    1.87
  -7   2   2   68.77    3.26
  -7   2   1   87.00    2.34
  -7   2   1   87.95    3.35
   7   2   0   84.53    2.54
   7   2   0   84.64    2.62
  -7   2   0   91.79    3.67
   7   2   1  192.30    3.54
   7   2   1  198.92    3.37
  -7   2  -1  202.58    4.61
   7   2   2   89.21    3.16
  -7   2  -2   94.05    3.66
   7   2   3   33.22    3.17
  -7   2  -3   30.69    3.13
  -7   2  -4   71.46    3.66
   7   2   4   72.33    3.81
  -7   2  -5  147.80    4.81
   7   2   5  144.45    4.66
   7   2   6    2.99    3.67
  -7   2  -6    2.04    3.27
   7   2   7   25.02    4.55
   7   2   8   97.81    5.44
  -7   3  12    5.17    4.34
  -7   3  11    5.31    4.21
  -7   3  10   38.69    4.28
  -7   3   9   19.70    3.98
  -7   3   6   64.18    3.77
  -7   3   6   64.64    2.16
  -7   3   5  178.15    4.50
  -7   3   5  167.62    2.95
  -7   3   4  314.19    5.39
  -7   3   4  333.78    4.02
  -7   3   3  305.37    5.42
  -7   3   3  296.85    3.68
  -7   3   2    9.26    2.96
  -7   3   2    6.06    1.76
   7   3  -2    5.00    1.02
   7   3  -1  130.93    2.44
   7   3  -1  119.42    2.93
  -7   3   1  125.76    4.05
   7   3   0  140.12    2.80
   7   3   0  142.09    2.97
  -7   3   0  147.41    4.24
   7   3   1   81.56    2.77
   7   3   1   78.24    2.46
  -7   3  -1   85.15    3.82
  -7   3  -2   18.34    3.15
   7   3   2   17.73    2.55
  -7   3  -3  234.12    5.18
   7   3   3  227.47    4.76
  -7   3  -4  231.17    5.30
   7   3   4  225.57    5.01
  -7   3  -5   29.15    3.83
   7   3   5   28.18    3.71
  -7   3  -6   34.62    4.25
   7   3   6   31.42    3.98
  -7   3  -7   41.39    4.37
   7   3   7   40.44    4.55
   7   3   8   15.08    4.90
  -7   4  12   38.48    4.68
  -7   4  11    3.58    4.34
  -7   4  10    1.64    3.94
  -7   4   9  220.70    6.19
  -7   4   8   47.19    3.71
  -7   4   7   13.77    2.22
  -7   4   6   59.88    2.33
  -7   4   5    8.23    3.17
  -7   4   5    8.54    1.97
  -7   4   4  102.92    3.87
  -7   4   4   95.32    2.80
  -7   4   3   43.14    2.05
  -7   4   3   49.44    3.51
  -7   4   2  186.89    3.23
   7   4  -2  169.97    1.91
   7   4  -2  168.23    3.30
  -7   4   2  192.40    4.67
   7   4  -1  280.28    3.23
   7   4  -1  271.98    3.88
  -7   4   1  281.87    5.27
  -7   4   0    8.79    2.95
   7   4   0    9.01    1.83
   7   4   0    9.08    1.87
  -7   4  -1  140.43    4.38
   7   4   1  128.86    3.01
  -7   4  -2   50.46    3.65
   7   4   2   54.09    3.02
  -7   4  -3   61.14    3.94
   7   4   3   58.04    3.36
  -7   4  -4   16.72    3.77
   7   4   4   16.15    3.26
  -7   4  -5   56.79    4.41
   7   4   5   58.55    4.23
   7   4   6   89.51    4.88
  -7   4  -7   20.62    4.10
   7   4   7   22.88    4.39
  -7   4  -8   68.87    5.04
   7   4   8   66.91    5.49
  -7   5  11   69.10    5.10
  -7   5  10  192.93    5.78
  -7   5   9   48.55    4.14
  -7   5   8    1.02    3.30
  -7   5   7  114.74    4.55
  -7   5   7  116.11    3.16
  -7   5   6  126.21    3.18
  -7   5   5   64.27    2.72
  -7   5   4   37.98    3.67
  -7   5   4   36.91    2.58
  -7   5   3  105.90    4.08
   7   5  -2  188.90    3.49
  -7   5   2  196.37    4.85
   7   5  -1   16.89    1.52
   7   5  -1   18.17    1.93
  -7   5   1   18.96    3.19
  -7   5   0  253.10    5.49
   7   5   0  236.62    3.48
   7   5   1   73.39    2.78
  -7   5  -1   73.72    3.87
   7   5   2    3.48    2.09
  -7   5  -2    3.66    3.16
   7   5   3   80.06    3.57
  -7   5  -3   77.10    4.33
   7   5   4  149.71    4.34
  -7   5  -4  157.14    5.29
   7   5   5  189.69    5.28
  -7   5  -5  179.08    5.62
   7   5   6   31.78    3.97
  -7   5  -6   33.18    4.54
  -7   5  -7   97.91    5.39
   7   5   7   84.31    4.56
   7   5   8    3.15    4.41
  -7   5  -8    8.92    4.92
  -7   6  11   51.47    4.82
  -7   6  10   16.52    4.54
  -7   6   9   85.59    4.66
  -7   6   8  146.20    5.09
  -7   6   8  145.11    3.73
  -7   6   7   90.19    4.27
  -7   6   7   84.83    3.00
  -7   6   6   67.36    4.12
  -7   6   6   66.43    2.95
  -7   6   5  203.88    4.09
  -7   6   4  134.51    3.51
  -7   6   3    2.38    3.13
  -7   6   3    3.17    2.18
  -7   6   2  105.34    4.23
  -7   6   1  212.46    5.11
   7   6  -1  198.56    2.71
   7   6   0   48.91    1.99
  -7   6   0   58.23    3.88
   7   6   1    5.17    2.16
  -7   6  -1    6.21    3.83
   7   6   2  214.66    4.06
  -7   6  -2  234.51    5.73
   7   6   3   19.46    2.85
  -7   6  -3   20.12    3.89
   7   6   4   34.31    3.23
  -7   6  -4   40.16    4.53
   7   6   5    8.61    3.61
  -7   6  -5   10.59    4.15
   7   6   6   15.15    4.24
  -7   6  -6   13.18    4.30
   7   6   7   49.98    4.79
  -7   6  -7   55.28    5.17
   7   6   8   12.64    4.55
  -7   6  -8   15.92    5.32
  -7   7  11   33.94    4.94
  -7   7   9   26.25    4.22
  -7   7   8    3.81    2.91
  -7   7   7   44.78    4.08
  -7   7   7   44.80    3.12
  -7   7   6  296.73    6.14
  -7   7   6  287.47    4.97
  -7   7   5   23.99    3.78
  -7   7   5   23.97    2.89
  -7   7   4  524.47    6.57
  -7   7   3   68.71    3.41
  -7   7   2   26.17    3.99
   7   7  -1   76.48    1.87
  -7   7   1   94.73    4.52
   7   7   0  114.79    2.71
  -7   7   0  125.35    4.73
   7   7   1   20.66    2.42
  -7   7  -1   22.78    3.99
   7   7   2   41.31    2.99
  -7   7  -2   41.15    3.94
   7   7   3  109.49    3.81
  -7   7  -3  115.56    5.21
  -7   7  -4   31.98    4.64
   7   7   5    2.55    3.80
  -7   7  -5    3.93    4.30
   7   7   6  151.31    5.27
  -7   7  -6  149.59    5.82
   7   7   7   41.65    4.73
  -7   7  -7   41.88    5.20
  -7   8  11   36.12    5.00
  -7   8  10   20.52    4.74
  -7   8   9  136.70    5.11
  -7   8   8  126.78    5.18
  -7   8   8  116.34    4.16
  -7   8   7   80.67    4.77
  -7   8   7   75.13    3.74
  -7   8   6  108.26    4.85
  -7   8   6  108.06    3.87
  -7   8   5  309.08    6.29
  -7   8   5  302.80    5.34
  -7   8   4   74.50    3.59
  -7   8   4   75.81    4.42
  -7   8   3   62.60    3.38
  -7   8   1  264.92    5.98
   7   8   0   42.22    2.31
  -7   8   0   40.00    4.06
   7   8   1  116.58    3.39
  -7   8  -1  125.92    5.31
   7   8   2   99.01    3.61
  -7   8  -2   96.58    4.88
   7   8   3   19.27    3.40
  -7   8  -3   22.41    4.34
   7   8   4   19.56    3.64
  -7   8  -4   23.97    4.80
   7   8   5   81.70    4.32
  -7   8  -5   90.44    5.44
   7   8   6   59.77    4.71
  -7   8  -6   61.03    5.31
   7   8   7   31.75    5.19
  -7   8  -7   24.30    5.35
  -7   9  10   78.19    5.51
  -7   9   9   69.92    4.65
  -7   9   8   15.49    3.64
  -7   9   8   16.42    4.19
  -7   9   7   83.69    5.01
  -7   9   7   83.00    3.92
  -7   9   6  120.59    4.93
  -7   9   6  121.94    4.35
  -7   9   5   34.27    4.16
  -7   9   5   35.18    3.23
  -7   9   4   28.79    3.62
  -7   9   4   28.32    3.96
  -7   9   3  124.03    4.36
  -7   9   3  116.32    4.77
  -7   9   0  140.36    5.27
   7   9   1  265.94    4.51
  -7   9  -1  270.63    6.67
   7   9   2   66.27    3.46
  -7   9  -2   64.75    4.71
   7   9   3   14.13    3.20
  -7   9  -3   16.37    4.42
   7   9   4   32.13    3.71
  -7   9  -4   33.05    4.98
   7   9   5   24.89    4.34
  -7   9  -5   24.44    5.12
  -7   9  -6    5.60    4.97
   7   9   6   -0.23    4.44
   7   9   7    6.84    4.38
  -7  10  10    1.19    4.26
  -7  10   9   20.11    4.53
  -7  10   8  170.13    5.78
  -7  10   8  169.56    5.02
  -7  10   7   26.07    4.41
  -7  10   7   28.19    3.73
  -7  10   6  124.59    5.28
  -7  10   6  123.63    4.55
  -7  10   5   37.30    4.69
  -7  10   5   37.99    3.86
  -7  10   4    2.67    3.96
  -7  10   4    2.64    3.45
  -7  10   3    9.40    3.85
  -7  10   3   12.90    3.70
  -7  10   2  196.12    5.77
  -7  10  -1  142.51    5.76
   7  10   2   96.56    3.72
  -7  10  -2   94.56    5.28
  -7  10  -3   43.80    5.04
   7  10   4   55.69    4.44
  -7  10  -4   47.02    5.46
   7  10   5    9.33    4.18
  -7  10  -5    5.23    5.16
   7  10   6   13.23    4.42
  -7  11   9    0.73    3.95
  -7  11   9   -0.76    4.36
  -7  11   8   91.40    5.21
  -7  11   8   92.06    4.89
  -7  11   7  155.92    5.82
  -7  11   7  155.45    5.18
  -7  11   6   54.91    4.71
  -7  11   6   58.41    4.45
  -7  11   5   11.31    4.39
  -7  11   5    8.75    3.61
  -7  11   4    8.71    4.16
  -7  11   3  159.04    5.19
  -7  11   3  149.63    5.46
  -7  11   2    6.08    3.97
  -7  11   2    6.87    3.79
  -7  11   1   12.09    4.31
  -7  11  -2   66.15    5.40
  -7  11  -3   63.75    5.34
   7  11   4   41.83    4.46
  -7  11  -4   34.20    5.24
   7  11   5    0.94    4.10
   7  11   6   78.56    5.13
  -7  12   9   21.92    4.96
  -7  12   9   23.04    4.55
  -7  12   8   17.94    4.06
  -7  12   8   19.64    4.74
  -7  12   7   43.80    4.83
  -7  12   7   42.22    4.48
  -7  12   6   11.49    4.04
  -7  12   6   15.00    4.19
  -7  12   5   77.70    5.21
  -7  12   5   76.02    4.62
  -7  12   4   25.75    4.44
  -7  12   4   22.83    4.60
  -7  12   3   37.86    4.41
  -7  12   3   34.53    4.68
  -7  12   2   85.86    5.10
  -7  12   1   80.97    5.39
  -7  12   0  203.13    6.54
  -7  12  -1   12.48    5.07
  -7  12  -3  142.48    6.48
  -7  12  -4    5.39    5.19
  -7  13   8   48.29    4.84
  -7  13   7  120.00    5.88
  -7  13   7  116.67    5.49
  -7  13   6   45.02    4.84
  -7  13   6   51.54    4.78
  -7  13   5   10.82    4.74
  -7  13   5   13.07    4.61
  -7  13   4   43.81    4.77
  -7  13   4   43.98    5.13
  -7  13   3   70.05    5.08
  -7  13   3   65.07    5.06
  -7  13   2   53.31    5.07
  -7  13   2   45.72    5.11
  -7  13   0   98.03    6.01
  -7  13  -1   13.87    4.95
  -7  13  -2   26.90    5.16
  -7  14   7    8.13    4.38
  -7  14   7    9.24    5.10
  -7  14   6   75.48    5.07
  -7  14   6   82.38    5.57
  -7  14   5   44.21    5.59
  -7  14   5   43.36    5.17
  -7  14   4    5.49    4.89
  -7  14   4    6.21    4.53
  -7  14   3   41.86    5.01
  -7  14   3   42.13    4.97
  -7  14   2  118.55    5.82
  -7  14   2  107.04    5.72
  -7  14   1   40.41    5.57
  -7  14   1   42.95    5.72
  -7  14   0   21.75    5.26
  -7  14  -1  163.11    6.81
  -7  15   5   -1.71    5.21
  -7  15   4   18.40    5.04
  -7  15   4   17.57    5.23
  -7  15   3   44.00    5.27
  -7  15   2   12.32    5.18
  -7  15   2   14.32    5.27
  -7  15   1   45.77    5.46
  -7  15   1   46.50    5.60
   8 -13   0   19.52    5.20
   8 -13   1    6.77    5.15
   8 -12  -1  105.04    5.42
   8 -12   0   14.59    4.70
   8 -12   2  205.47    7.43
   8 -11  -1   55.70    4.74
   8 -11   0    6.11    4.60
   8 -11   1   40.97    5.48
   8 -11   2   11.38    4.84
   8 -11   3  144.31    6.48
  -8 -10   9    6.88    3.97
  -8 -10   8   91.08    4.36
   8 -10  -1   60.14    4.59
   8 -10   0   10.26    4.67
   8 -10   1  126.66    5.80
   8 -10   2   63.07    5.23
   8 -10   3   41.66    4.98
   8 -10   4   60.45    5.97
  -8  -9  10  127.41    5.54
  -8  -9   9   13.17    4.53
  -8  -9   8   18.86    4.01
  -8  -9   7   72.85    4.28
  -8  -9   6   87.13    3.80
   8  -9  -2   36.55    3.97
   8  -9  -1    6.90    3.83
   8  -9   2   17.08    4.27
   8  -9   3   12.92    4.45
   8  -9   4  102.55    5.82
  -8  -8  10   53.34    4.67
  -8  -8   8   40.76    3.95
  -8  -8   7   10.14    3.41
  -8  -8   6   31.79    3.47
  -8  -8   5  180.57    4.33
  -8  -8   4  140.62    3.97
   8  -8  -2   19.23    3.51
   8  -8  -1  131.13    4.83
   8  -8   0    3.69    3.86
   8  -8   1    0.14    3.80
   8  -8   2   19.31    4.28
   8  -8   3    3.39    4.54
   8  -8   4   28.79    5.00
   8  -8   5   59.12    5.32
  -8  -7   9    7.72    3.71
  -8  -7   8   61.43    4.10
  -8  -7   7  116.99    4.39
  -8  -7   6  127.61    4.34
  -8  -7   5    2.63    3.09
  -8  -7   4  124.41    3.65
  -8  -7   3   38.26    2.79
   8  -7  -2   13.35    3.38
   8  -7  -1    6.21    3.71
   8  -7   0   53.24    4.01
   8  -7   1   56.97    4.30
   8  -7   2   39.67    4.34
   8  -7   3   40.57    4.79
   8  -7   4   54.96    4.85
   8  -7   5    7.75    4.61
  -8  -6  10   27.61    4.14
  -8  -6   9   12.56    3.78
  -8  -6   8  160.05    5.35
  -8  -6   7   39.54    3.72
  -8  -6   6   47.04    3.35
  -8  -6   5   96.62    3.90
  -8  -6   4   43.83    2.99
  -8  -6   3   48.69    2.76
  -8  -6   2   48.85    2.68
   8  -6  -2   47.35    3.45
   8  -6  -1    6.41    3.22
   8  -6   0    4.12    3.05
   8  -6   1   27.52    3.56
   8  -6   2  196.07    5.57
   8  -6   3   22.11    4.08
   8  -6   4    4.77    4.08
   8  -6   5   50.68    5.13
   8  -6   6   31.63    5.36
  -8  -5  11   52.23    4.62
  -8  -5  10   51.72    4.65
  -8  -5   9  103.98    4.82
  -8  -5   8   79.81    4.59
  -8  -5   7   24.28    3.40
  -8  -5   6    6.96    3.05
  -8  -5   5   43.66    3.22
  -8  -5   4   82.12    3.34
  -8  -5   3  187.07    3.95
   8  -5  -3  171.68    3.81
  -8  -5   2   44.51    2.59
   8  -5  -2   48.42    3.25
  -8  -5   1   12.88    2.30
   8  -5  -1   13.92    3.07
   8  -5   0  247.83    5.20
   8  -5   1  214.31    5.07
   8  -5   2   26.89    3.91
   8  -5   3    0.71    3.73
   8  -5   4    3.01    4.03
   8  -5   5   42.62    4.62
   8  -5   6    5.27    4.45
  -8  -4  11   50.30    4.82
  -8  -4  10   14.16    4.36
  -8  -4   9   15.08    4.19
  -8  -4   8  103.31    4.51
  -8  -4   7    9.81    3.45
  -8  -4   6    8.76    3.31
  -8  -4   5  186.36    4.41
  -8  -4   4  209.49    4.61
  -8  -4   3   48.88    3.02
   8  -4  -3   46.42    2.75
  -8  -4   2   85.07    3.01
   8  -4  -2   91.40    3.31
  -8  -4   1  210.43    4.02
   8  -4  -1  216.85    4.60
  -8  -4   0   57.56    2.89
   8  -4   0   51.62    3.24
   8  -4   1   85.20    3.80
   8  -4   2   34.86    3.31
   8  -4   4   21.65    4.10
   8  -4   5   77.82    5.09
   8  -4   6   17.38    4.94
  -8  -3  11   61.32    5.28
  -8  -3  10   20.19    4.52
  -8  -3   9   55.92    4.33
  -8  -3   8    4.94    3.61
  -8  -3   7  113.16    4.43
  -8  -3   6  140.23    4.35
  -8  -3   5   36.97    3.61
  -8  -3   4    6.19    2.67
  -8  -3   3  136.99    3.81
   8  -3  -3  135.51    3.25
  -8  -3   2   89.05    3.31
   8  -3  -2  101.19    3.25
   8  -3  -1   18.18    2.55
  -8  -3   0   93.31    3.17
   8  -3   0   98.90    3.58
   8  -3   1    1.83    3.17
   8  -3   2   30.41    3.72
   8  -3   3    6.36    3.58
   8  -3   4   12.95    3.99
   8  -3   5   20.44    4.47
   8  -3   6   94.06    5.51
   8  -3   7    2.03    5.09
  -8  -2  11   49.45    5.19
  -8  -2  10    8.09    4.01
  -8  -2   9  101.64    4.64
  -8  -2   8  211.48    5.53
  -8  -2   7  147.81    4.57
  -8  -2   6   26.55    3.49
  -8  -2   5  182.22    4.45
  -8  -2   4  122.54    3.83
  -8  -2   3  234.29    4.66
   8  -2  -3  240.71    3.77
  -8  -2   2   11.54    2.47
   8  -2  -2   13.88    2.15
  -8  -2   1  126.60    3.55
   8  -2  -1  115.52    3.25
  -8  -2   0   64.65    3.10
   8  -2   0   66.41    3.13
  -8  -2  -1    7.65    2.66
   8  -2   1    5.48    2.70
   8  -2   2   36.35    3.35
  -8  -2  -2   35.10    2.87
   8  -2   3   24.93    3.59
   8  -2   4   73.57    4.37
   8  -2   5   65.45    4.78
   8  -2   6  118.01    5.48
   8  -2   7    9.28    5.11
  -8  -1  11   32.05    4.92
  -8  -1  10   52.81    4.80
  -8  -1   9   14.14    3.79
  -8  -1   8    9.96    3.74
  -8  -1   7   74.43    4.30
  -8  -1   6  171.48    4.70
  -8  -1   5    8.63    3.14
  -8  -1   3  356.97    5.83
   8  -1  -3  360.50    4.12
  -8  -1   2   63.20    3.34
   8  -1  -2   61.90    2.38
  -8  -1   1   69.06    3.36
   8  -1  -1   68.29    2.76
   8  -1   0   28.29    2.68
  -8  -1   0   30.26    3.01
   8  -1   1  110.32    3.40
  -8  -1  -1  114.68    3.67
   8  -1   2   34.00    3.20
  -8  -1  -2   34.63    3.13
   8  -1   3   27.72    3.97
  -8  -1  -3   28.22    3.34
   8  -1   4   90.98    4.42
   8  -1   5   43.34    4.59
   8  -1   6   10.87    4.45
   8  -1   7   30.26    4.90
  -8   0  11  269.59    6.84
  -8   0  10   36.62    4.55
  -8   0   9   88.54    4.62
  -8   0   8   38.94    3.84
  -8   0   7    2.44    3.25
  -8   0   6   33.96    3.66
  -8   0   5   26.85    3.29
  -8   0   4  160.12    4.43
  -8   0   3  123.89    4.12
   8   0  -3  124.73    2.39
  -8   0   2  350.97    5.71
   8   0  -2  364.00    4.19
  -8   0   1   63.32    3.32
   8   0  -1   65.74    2.70
   8   0   0   66.97    2.88
  -8   0   0   72.06    3.36
   8   0   1   44.46    3.04
  -8   0  -1   45.65    3.30
   8   0   2   86.40    3.63
  -8   0  -2   82.73    3.73
  -8   0  -3   10.77    3.22
   8   0   3   10.98    3.52
   8   0   4    2.28    3.69
  -8   0  -4    2.62    3.27
   8   0   5   65.96    4.72
   8   0   6   11.83    4.31
   8   0   7   33.20    5.29
  -8   1  10   49.73    4.76
  -8   1   9   17.92    4.12
  -8   1   8   11.71    3.91
  -8   1   7   80.85    4.10
  -8   1   6  151.65    4.70
  -8   1   5   13.69    3.19
  -8   1   4  134.23    4.34
  -8   1   3  412.07    6.25
  -8   1   2   90.18    4.00
   8   1  -2   77.62    2.12
   8   1  -1   76.29    2.44
  -8   1   1   76.23    3.66
  -8   1   0   12.66    2.86
   8   1   0   15.49    2.32
   8   1   1  125.04    3.73
  -8   1  -1  132.20    4.23
   8   1   2   36.98    3.34
  -8   1  -2   37.27    3.36
   8   1   3   19.41    3.22
  -8   1  -3   19.01    3.32
   8   1   4   66.26    3.99
  -8   1  -4   65.86    3.96
   8   1   5   36.48    4.47
  -8   1  -5   32.74    3.86
   8   1   6    8.98    4.38
   8   1   7   31.75    4.73
  -8   2   9   94.60    4.90
  -8   2   8  200.11    5.49
  -8   2   7  141.10    4.77
  -8   2   6   44.36    4.08
  -8   2   5  230.80    5.50
  -8   2   4  169.27    4.88
  -8   2   3  245.26    5.38
  -8   2   2   29.82    3.37
   8   2  -1  105.75    2.65
  -8   2   1  105.16    4.13
   8   2   0   68.92    2.75
  -8   2   0   68.47    3.92
  -8   2  -1    3.59    3.27
   8   2   1    5.88    2.59
   8   2   2   64.39    3.51
  -8   2  -2   69.45    3.96
   8   2   3   33.86    3.05
  -8   2  -3   35.84    3.72
   8   2   4   75.98    4.18
  -8   2  -4   85.90    4.69
   8   2   5   74.94    4.72
  -8   2  -5   69.49    4.27
   8   2   6  120.69    5.39
   8   2   7    5.81    4.60
  -8   3  11   41.33    5.01
  -8   3   8    2.47    3.63
  -8   3   7   84.78    4.40
  -8   3   6  144.41    4.70
  -8   3   5   27.45    3.88
  -8   3   4    2.13    3.24
  -8   3   4    2.37    1.97
  -8   3   3   93.14    4.46
  -8   3   2   99.29    4.21
  -8   3   1   15.56    3.19
   8   3  -1   13.31    1.75
   8   3   0  103.59    2.87
  -8   3   0  113.46    4.37
  -8   3  -1    6.46    3.64
   8   3   1    1.19    2.39
   8   3   2   24.13    2.72
  -8   3  -2   26.67    3.76
   8   3   3   11.37    3.24
  -8   3  -3   14.76    3.79
   8   3   4   17.89    3.79
  -8   3  -4   14.74    3.94
   8   3   5   22.54    4.16
  -8   3  -5   21.53    4.09
   8   3   6  106.17    5.53
   8   3   7    9.04    4.65
  -8   4  11   64.12    5.13
  -8   4  10   13.32    4.27
  -8   4   7   10.84    3.86
  -8   4   6    3.06    3.78
  -8   4   5  212.99    5.50
  -8   4   4  182.62    5.08
  -8   4   4  178.23    3.63
  -8   4   3   49.27    3.81
  -8   4   2   89.84    4.18
  -8   4   1  179.38    5.03
   8   4   0   40.57    2.42
  -8   4   0   44.03    3.96
   8   4   1   95.21    3.09
  -8   4  -1  103.74    4.41
   8   4   2   38.13    3.18
  -8   4  -2   33.62    4.14
  -8   4  -3  212.81    5.97
   8   4   3  205.27    5.01
  -8   4  -4   21.41    3.89
  -8   4  -5   71.82    4.77
   8   4   5   70.70    4.58
   8   4   6   25.28    4.70
  -8   5  10   78.56    5.32
  -8   5   9   74.18    4.99
  -8   5   6    7.47    3.79
  -8   5   5   32.34    3.80
  -8   5   5   34.83    2.58
  -8   5   4  114.62    4.70
  -8   5   4  114.73    3.42
  -8   5   3  195.45    5.63
  -8   5   2   49.26    4.15
  -8   5   1   12.09    3.57
  -8   5   0  247.50    5.88
   8   5   1  230.84    4.56
  -8   5  -1  216.20    5.89
  -8   5  -2   24.02    4.04
   8   5   2   21.54    3.05
   8   5   3    2.78    3.01
  -8   5  -3    2.79    3.92
   8   5   4   -0.16    3.63
  -8   5  -4    1.07    3.92
  -8   5  -5   54.69    4.99
   8   5   5   51.22    4.14
   8   5   6    1.20    4.35
  -8   5  -6    2.56    4.53
  -8   5  -7   40.64    5.21
   8   5   7   40.65    5.05
  -8   6  10   26.16    4.84
  -8   6   9   15.14    4.11
  -8   6   8  161.89    5.57
  -8   6   7   24.90    4.28
  -8   6   5   44.54    4.08
  -8   6   5   51.43    3.18
  -8   6   4   21.06    4.23
  -8   6   4   21.76    3.00
  -8   6   3   52.55    4.42
  -8   6   2   48.15    3.93
  -8   6   1    2.19    3.82
  -8   6   0    3.53    4.01
  -8   6  -1   34.97    4.30
  -8   6  -2  187.47    5.96
   8   6   2  180.27    4.33
   8   6   3   13.89    3.14
  -8   6  -3   14.20    4.21
   8   6   4    6.66    3.73
  -8   6  -4    6.53    4.47
  -8   6  -5   37.97    5.18
   8   6   5   35.04    4.47
  -8   6  -6   45.09    5.16
   8   6   6   43.49    4.99
   8   6   7   17.89    5.25
  -8   7  10   40.03    5.11
  -8   7   9   12.59    4.20
  -8   7   8   52.22    4.60
  -8   7   7  132.93    5.35
  -8   7   6  115.33    5.18
  -8   7   6  121.91    3.91
  -8   7   5    1.76    2.84
  -8   7   4  122.60    4.14
  -8   7   3   47.92    3.38
  -8   7   3   52.94    4.21
  -8   7   2   18.11    3.93
  -8   7   1    4.45    3.77
  -8   7   0   26.85    4.32
  -8   7  -1   33.03    4.28
  -8   7  -2   41.39    4.79
   8   7   3   34.86    3.12
   8   7   4   42.43    3.60
  -8   7  -4   45.40    4.96
   8   7   5    5.57    3.39
  -8   7  -5    8.37    4.80
   8   7   6    8.40    4.02
  -8   7  -6   11.53    5.36
  -8   8   9  189.30    6.21
  -8   8   8   66.62    5.21
  -8   8   7    4.61    4.65
  -8   8   6   24.53    4.44
  -8   8   6   19.39    3.29
  -8   8   5  181.49    5.77
  -8   8   5  183.32    4.68
  -8   8   4  148.12    4.49
  -8   8   3    9.94    3.44
  -8   8   2   18.02    4.28
  -8   8   1   91.52    5.11
  -8   8   0    3.15    3.89
  -8   8  -1    0.22    4.26
  -8   8  -2   16.50    5.16
  -8   8  -3    6.72    4.22
  -8   8  -4   25.83    5.03
   8   8   5   64.18    4.81
  -8   8  -5   64.79    5.69
   8   8   6    5.51    4.48
  -8   9   9    9.36    4.66
  -8   9   8   11.82    4.49
  -8   9   7   41.97    4.92
  -8   9   6   71.34    4.91
  -8   9   6   74.45    4.19
  -8   9   5    9.07    4.21
  -8   9   5    9.30    3.63
  -8   9   4   31.99    3.91
  -8   9   4   29.62    4.62
  -8   9   3   73.09    4.07
  -8   9   1    3.38    4.33
  -8   9   0  156.60    6.22
  -8   9  -1   80.79    5.28
  -8   9  -2   23.39    5.20
  -8   9  -3   12.37    4.67
  -8   9  -4  124.02    6.36
  -8  10   8   56.78    5.13
  -8  10   7   19.38    4.52
  -8  10   6   45.01    4.72
  -8  10   6   48.30    4.15
  -8  10   5    2.04    4.41
  -8  10   4   18.45    4.41
  -8  10   4   19.33    3.87
  -8  10   3   -1.28    4.53
  -8  10   3    0.47    3.75
  -8  10   0   15.51    4.98
  -8  10  -1  141.46    6.19
  -8  10  -2   77.85    6.26
  -8  10  -3   58.83    5.48
  -8  11   8   29.69    4.83
  -8  11   7   12.11    4.70
  -8  11   6   33.55    4.22
  -8  11   5    7.97    4.85
  -8  11   5   11.15    4.21
  -8  11   4   20.14    4.91
  -8  11   3   47.37    4.63
  -8  11   3   46.75    5.42
  -8  11   2   13.39    4.66
  -8  11   2    9.80    4.37
  -8  11  -1   17.19    5.02
  -8  11  -2   12.47    5.78
  -8  12   7   15.05    4.61
  -8  12   7   17.50    5.22
  -8  12   6   50.04    5.15
  -8  12   6   55.00    4.91
  -8  12   5  154.24    6.80
  -8  12   5  141.92    5.33
  -8  12   4  141.61    5.94
  -8  12   4  131.74    6.06
  -8  12   3   10.42    4.77
  -8  12   3   14.42    4.73
  -8  12   2   39.16    4.80
  -8  12   2   37.57    5.10
  -8  13   7   12.16    4.56
  -8  13   6   23.06    4.89
  -8  13   5   10.41    5.44
  -8  13   5    9.37    4.86
  -8  13   4   12.38    5.03
  -8  13   4   17.11    4.53
  -8  13   3   80.85    5.78
  -8  13   3   75.39    5.90
  -8  13   2   36.35    5.00
  -8  13   2   39.03    5.74
  -8  13   1   13.55    5.54
  -8  13   1   12.72    4.74
  -8  14   4   19.63    5.31
  -8  14   3   15.93    5.36
  -8  14   2   19.42    5.36
   9 -12  -1   11.26    4.68
   9 -11  -1   28.14    5.24
   9 -11   0   20.48    5.19
   9 -11   1   83.14    6.08
   9 -10  -1   10.07    4.62
   9 -10   0   11.26    4.85
   9 -10   1   10.36    5.22
   9 -10   2   35.64    5.50
   9  -9  -2   41.27    4.36
   9  -9  -1    7.72    4.20
   9  -9   0   26.98    4.58
   9  -9   1   21.09    4.93
   9  -9   2   18.14    5.01
  -9  -8   9   15.07    4.29
  -9  -8   8   32.42    4.13
  -9  -8   7   57.34    4.27
   9  -8  -2    8.29    3.59
   9  -8  -1   61.78    4.70
   9  -8   0   17.68    4.69
   9  -8   1   22.67    4.59
   9  -8   2    5.08    4.45
   9  -8   3   41.62    5.07
  -9  -7   9   37.90    4.79
  -9  -7   7   25.03    4.29
  -9  -7   6  178.51    5.03
  -9  -7   5   16.23    3.30
   9  -7  -2   51.75    4.04
   9  -7  -1   43.79    4.63
   9  -7   0    7.08    3.92
   9  -7   1   26.72    4.36
   9  -7   2   25.78    4.43
   9  -7   3    4.45    4.70
   9  -7   4    2.60    5.31
  -9  -6   9    0.81    4.40
  -9  -6   8   68.67    4.60
  -9  -6   7   42.32    4.13
  -9  -6   6    7.26    3.41
  -9  -6   5   11.10    3.06
  -9  -6   4    7.16    2.99
   9  -6  -2   49.12    3.82
   9  -6  -1   17.75    3.90
   9  -6   0   44.44    4.06
   9  -6   1    9.84    4.11
   9  -6   2   55.71    4.81
   9  -6   3   70.56    5.27
   9  -6   4    7.55    4.56
  -9  -5  10    5.55    4.50
  -9  -5   9   12.40    4.43
  -9  -5   8    1.40    3.94
  -9  -5   7   22.18    4.01
  -9  -5   6   32.66    3.76
  -9  -5   4   13.94    2.98
  -9  -5   3  172.13    4.36
   9  -5  -2   91.93    3.85
   9  -5  -1   37.04    3.63
   9  -5   0    6.57    3.47
   9  -5   1   48.32    4.22
   9  -5   3   22.25    4.54
   9  -5   4   71.55    5.31
   9  -5   5   76.26    5.79
  -9  -4  10    3.88    4.58
  -9  -4   9    7.75    4.33
  -9  -4   8   20.65    4.08
  -9  -4   7   72.85    4.38
  -9  -4   6    8.51    3.53
  -9  -4   5   23.54    3.43
  -9  -4   4   35.93    3.70
  -9  -4   3   18.38    3.07
  -9  -4   2   30.95    3.04
   9  -4  -2   30.02    3.09
   9  -4  -1  108.02    3.92
   9  -4   0   44.75    3.75
   9  -4   1   43.01    3.75
   9  -4   2    8.09    4.02
   9  -4   3   27.24    4.00
   9  -4   4    4.39    4.46
   9  -4   5   18.71    4.67
  -9  -3  10  146.53    5.95
  -9  -3   9   55.25    4.62
  -9  -3   8   11.33    3.82
  -9  -3   7   59.51    4.22
  -9  -3   6   81.13    4.26
  -9  -3   5    4.14    3.24
  -9  -3   4   13.74    3.14
  -9  -3   3  100.29    4.00
  -9  -3   2    4.66    3.09
   9  -3  -2    6.08    2.79
  -9  -3   1    5.37    2.92
   9  -3  -1    2.23    2.94
   9  -3   0   32.69    3.28
   9  -3   1   51.24    4.17
   9  -3   2    6.22    3.68
   9  -3   3  102.47    4.91
   9  -3   5    9.15    4.97
  -9  -2  10   12.19    4.61
  -9  -2   9   22.08    4.28
  -9  -2   8    3.18    3.68
  -9  -2   7   50.82    4.22
  -9  -2   6   25.39    4.30
  -9  -2   5  120.85    4.48
  -9  -2   4   41.66    3.59
  -9  -2   2    6.22    3.04
  -9  -2   1    4.27    3.10
   9  -2  -1    3.07    2.55
  -9  -2   0   15.00    2.86
   9  -2   0   18.58    2.98
   9  -2   1   41.25    3.68
   9  -2   2   57.78    3.85
   9  -2   3   50.45    4.19
   9  -2   4   12.88    4.51
   9  -2   5   30.42    4.86
   9  -2   6    6.97    5.11
  -9  -1  10   -0.49    4.26
  -9  -1   9   35.72    4.63
  -9  -1   8    7.57    4.02
  -9  -1   7   45.59    4.25
  -9  -1   6   19.07    3.60
  -9  -1   5   83.86    4.25
  -9  -1   4   25.44    3.63
  -9  -1   3   85.02    4.13
  -9  -1   2   14.53    3.18
  -9  -1   1   19.04    3.21
  -9  -1   0   31.86    3.57
   9  -1   0   30.15    2.98
  -9  -1  -1    5.14    3.14
   9  -1   1    5.35    3.04
   9  -1   2    0.31    2.96
   9  -1   3    5.93    3.81
   9  -1   4    7.69    4.20
   9  -1   5   34.33    5.16
   9  -1   6   23.54    5.34
  -9   0  10   13.56    4.49
  -9   0   9    1.47    4.38
  -9   0   8  111.92    5.24
  -9   0   7    0.02    3.52
  -9   0   6   52.67    4.18
  -9   0   5  289.70    5.85
  -9   0   4  136.45    4.73
  -9   0   3    1.36    3.22
  -9   0   2    9.87    3.34
  -9   0   1  127.63    4.34
  -9   0   0   10.87    3.37
   9   0   0   10.78    2.82
   9   0   1   89.50    3.64
   9   0   2   40.92    3.54
  -9   0  -2   39.61    3.79
   9   0   3    3.28    3.62
   9   0   4   29.14    4.18
   9   0   5   11.42    4.21
   9   0   6    6.58    4.79
  -9   1  10    0.56    4.32
  -9   1   9   51.45    5.06
  -9   1   8   10.17    4.70
  -9   1   7   57.54    4.40
  -9   1   6   26.97    3.97
  -9   1   5   96.72    4.47
  -9   1   4   29.86    3.84
  -9   1   3  107.04    4.49
  -9   1   2   19.62    3.52
  -9   1   1   19.56    3.67
  -9   1   0   24.83    3.79
  -9   1  -1   12.53    3.51
   9   1   1   11.99    3.03
  -9   1  -2    1.65    3.53
   9   1   2   -0.88    3.20
  -9   1  -3    4.15    4.00
   9   1   3    4.06    3.75
   9   1   4    3.63    4.26
   9   1   5   39.31    5.03
  -9   2  10   11.20    4.63
  -9   2   8    6.24    3.77
  -9   2   7   35.81    4.29
  -9   2   6   19.18    4.01
  -9   2   5   96.65    4.70
  -9   2   4   37.60    4.12
  -9   2   3    0.62    3.44
  -9   2   2    4.24    3.65
  -9   2   1    7.09    3.79
  -9   2  -1   38.75    4.18
   9   2   2   53.03    3.72
  -9   2  -2   49.47    4.33
   9   2   3   49.12    4.31
  -9   2  -3   43.93    4.02
   9   2   4   14.02    4.15
  -9   2  -4   11.63    4.38
   9   2   5   32.89    4.69
   9   2   6    7.53    4.62
  -9   3   9   65.42    5.58
  -9   3   8   15.09    4.33
  -9   3   7   45.20    4.52
  -9   3   6   65.61    4.50
  -9   3   5    4.15    3.69
  -9   3   4    8.30    3.64
  -9   3   3   69.95    4.43
  -9   3   2    5.08    3.88
  -9   3   1    3.28    3.53
  -9   3   0   43.82    3.97
  -9   3  -1   37.37    4.41
  -9   3  -2    8.23    4.12
   9   3   3  103.41    4.59
  -9   3  -3  116.08    5.40
   9   3   4  157.50    5.16
  -9   3  -4  176.77    5.74
   9   3   6   12.59    4.60
  -9   4   8   36.84    4.58
  -9   4   7   95.37    5.32
  -9   4   6   10.87    4.12
  -9   4   5   29.23    4.29
  -9   4   4   25.98    3.92
  -9   4   3   20.48    4.40
  -9   4   2   36.33    4.28
  -9   4   1  143.16    5.28
  -9   4   0   48.63    4.60
  -9   4  -1   40.94    4.52
  -9   4  -2    1.33    3.99
  -9   4  -3   38.30    4.77
  -9   4  -4    2.83    4.72
  -9   4  -5   17.49    5.16
   9   4   6   20.90    5.18
  -9   5   7   15.77    4.09
  -9   5   6   50.50    4.87
  -9   5   5   50.87    4.71
  -9   5   4   23.65    4.25
  -9   5   3  182.63    5.78
  -9   5   2   94.55    5.07
  -9   5   1   35.11    4.33
  -9   5   0    1.32    4.32
  -9   5  -2    3.74    4.46
  -9   5  -3   19.81    4.74
  -9   5  -5   75.44    5.72
  -9   6   9    0.38    4.49
  -9   6   6    8.35    4.49
  -9   6   3   11.52    4.36
  -9   6   2   45.38    4.81
  -9   6   1   13.82    4.19
  -9   6   0   47.85    4.56
  -9   6  -1    9.90    4.41
  -9   6  -2   59.40    5.22
  -9   6  -3   54.43    5.38
  -9   6  -4    8.46    5.32
  -9   6  -5    5.50    5.25
  -9   7   8   39.14    5.03
  -9   7   5   16.14    4.24
  -9   7   4   48.14    5.22
  -9   7   3    5.38    4.35
  -9   7   3    4.69    3.35
  -9   7   2   34.42    4.70
  -9   7   1   35.88    4.74
  -9   7  -1   23.74    4.81
  -9   7  -2   26.54    5.08
  -9   7  -3    4.14    4.86
  -9   7  -4    7.17    5.85
  -9   8   8   47.81    5.63
  -9   8   7   64.05    5.41
  -9   8   4   29.67    5.23
  -9   8   3   26.67    3.78
  -9   8   3   25.11    4.63
  -9   8   2   13.98    4.78
  -9   8   1   56.67    5.38
  -9   8   0   20.94    5.14
  -9   8  -1   19.22    5.12
  -9   8  -2    7.81    5.10
  -9   9   7   11.44    5.08
  -9   9   6    5.42    4.84
  -9   9   3   16.86    4.93
  -9   9   3   18.45    3.90
  -9   9   2   48.78    5.22
  -9   9   1    9.15    4.68
  -9   9   0   22.22    5.30
  -9   9  -1   32.91    5.19
  -9   9  -2   19.10    5.54
  -9  10   6   21.85    4.90
  -9  10   5   12.05    5.00
  -9  10   4   51.60    4.71
  -9  10   3    7.94    4.37
  -9  10   2   27.12    4.99
  -9  10   1   19.66    5.49
  -9  10   0    3.98    5.11
  -9  10  -1   10.49    5.30
  -9  11   4   24.66    5.53
  -9  11   4   25.28    4.81
  -9  11   3   67.73    5.18
  -9  11   3   54.53    5.92
  -9  11   2   59.62    5.03
  -9  12   4    5.19    4.77
  -9  12   3   45.63    5.32
  -9  12   2    2.96    4.75
  10 -10  -1   45.27    5.50
  10 -10   0   27.40    5.07
  10  -9   0    1.67    4.92
  10  -9   1    2.12    5.23
  10  -8   0   17.31    4.90
  10  -8   1   10.09    5.06
  10  -8   2   15.62    5.35
  10  -7   0   17.18    4.90
  10  -7   1   18.13    4.65
  10  -7   2    8.80    4.87
 -10  -6   8    2.85    4.55
 -10  -6   7    9.56    3.92
  10  -6   2   46.18    5.28
  10  -6   3   35.03    5.39
 -10  -5   8   10.29    4.56
 -10  -5   7   54.41    4.70
 -10  -5   6    3.51    3.64
  10  -5   1    2.11    4.20
  10  -5   2   15.22    4.63
  10  -5   3    5.76    4.87
 -10  -4   9   -0.63    4.35
 -10  -4   8   25.79    4.38
 -10  -4   7   51.54    4.49
 -10  -4   6   33.23    4.07
 -10  -4   5   23.05    3.70
 -10  -4   4  124.74    4.73
  10  -4   2   18.63    4.67
  10  -4   3   21.28    4.68
  10  -4   4    5.37    5.24
 -10  -3   9   53.38    5.39
 -10  -3   8   10.44    4.16
 -10  -3   7   72.84    4.66
 -10  -3   6   19.15    4.15
 -10  -3   5   61.86    4.76
 -10  -3   4    1.51    3.64
 -10  -3   3   17.17    3.67
  10  -3   3   30.58    4.58
 -10  -2   9    2.88    4.55
 -10  -2   8   26.04    4.40
 -10  -2   7   17.16    4.18
 -10  -2   6    3.33    4.33
 -10  -2   5    4.14    3.83
 -10  -2   4  104.53    4.73
 -10  -2   3   45.04    3.83
 -10  -2   2    2.86    3.46
 -10  -1   9   11.18    4.73
 -10  -1   8   33.37    4.71
 -10  -1   6   44.73    4.28
 -10  -1   5   21.83    3.87
 -10  -1   4    3.90    3.75
 -10  -1   3   59.10    4.06
 -10  -1   2    0.03    3.55
 -10  -1   1    2.75    3.58
 -10   0   9   94.14    5.50
 -10   0   8   25.09    4.80
 -10   0   7   72.21    4.68
 -10   0   6    3.84    3.72
 -10   0   5   15.40    4.05
 -10   0   4   20.01    4.07
 -10   0   3    2.23    3.69
 -10   0   2   -0.44    3.66
 -10   0   1    2.29    3.68
 -10   0   0    3.05    3.91
 -10   1   8   29.71    4.88
 -10   1   7   29.46    4.53
 -10   1   6   55.84    4.63
 -10   1   5   33.87    4.38
 -10   1   4    1.25    4.06
 -10   1   3   78.61    4.87
 -10   1   2    2.58    3.86
 -10   1   1    3.02    3.73
 -10   1   0    1.65    3.96
 -10   1  -1   26.45    3.99
 -10   2   8   15.59    4.34
 -10   2   7   14.53    4.29
 -10   2   6    2.22    4.26
 -10   2   5   12.78    4.45
 -10   2   4  128.31    5.48
 -10   2   3   48.89    4.45
 -10   2   2    3.28    4.20
 -10   2   1   36.65    4.33
 -10   2   0   62.95    4.60
 -10   2  -1   70.32    4.90
 -10   2  -2   11.53    4.12
 -10   3   8   13.74    4.84
 -10   3   7   58.55    4.92
 -10   3   6   12.48    4.60
 -10   3   5   44.82    4.84
 -10   3   4    0.95    4.29
 -10   3   3   17.78    4.25
 -10   3   2   53.14    4.74
 -10   3   1    7.57    4.21
 -10   3   0   31.30    4.50
 -10   3  -1   46.29    4.58
 -10   3  -2    9.38    4.57
 -10   4   8   25.42    5.09
 -10   4   7   56.87    5.00
 -10   4   6   30.47    4.74
 -10   4   5   21.25    4.76
 -10   4   4  110.79    5.31
 -10   4   2    3.81    4.56
 -10   4   1   62.40    4.92
 -10   4  -1    7.73    4.57
 -10   4  -2   24.62    4.71
 -10   4  -3   24.57    4.98
 -10   5   7   61.70    5.51
 -10   5   6   -0.32    4.78
 -10   5   5   39.15    5.01
 -10   5   4    0.88    4.37
 -10   5   3    9.23    4.59
 -10   5   2    5.83    4.79
 -10   5   1   12.17    4.59
 -10   5   0   23.01    4.61
 -10   5  -1   -0.38    4.81
 -10   6   6    8.50    4.99
 -10   6   5   42.23    5.31
 -10   6   4    8.36    4.56
 -10   6   3   17.64    5.27
 -10   6   2   42.65    5.01
 -10   6   1    4.88    4.88
 -10   6   0   32.57    5.07
 -10   6  -1   23.12    5.11
 -10   7   6   67.56    5.75
 -10   7   5   26.46    5.05
 -10   7   4   44.59    5.47
 -10   7   3   12.31    4.87
 -10   7   2   13.22    5.11
 -10   7   1    2.57    5.10
 -10   7   0   17.07    5.25
 -10   7  -1   15.08    5.12
 -10   8   4    8.08    5.06
 -10   8   3   52.58    5.86
 -10   8   2   17.16    5.34
 -10   8   1   47.75    5.58
 -11  -3   7    3.69    4.21
 -11  -3   6   27.69    4.77
 -11  -3   5   52.61    4.89
 -11  -2   7    3.66    4.45
 -11  -2   5  138.19    5.26
 -11  -2   4   10.39    3.96
 -11  -1   7    9.29    5.00
 -11  -1   6   10.77    4.50
 -11  -1   5   32.82    4.43
 -11  -1   4   51.72    4.45
 -11   0   5    2.11    4.18
 -11   0   3   10.67    4.47
 -11   0   2   67.51    4.93
 -11   1   6   14.04    4.94
 -11   1   5   44.19    4.95
 -11   1   4   51.66    4.80
 -11   1   3   37.00    4.55
 -11   1   2   31.82    4.87
 -11   1   1    3.24    4.15
 -11   2   6    3.65    4.51
 -11   2   5  144.32    6.02
 -11   2   4    6.95    5.13
 -11   2   3   20.85    4.87
 -11   2   2   17.62    4.74
 -11   2   1    3.72    4.36
 -11   2   0   56.98    5.50
 -11   3   5   41.19    5.34
 -11   3   4   14.25    4.97
 -11   3   3   39.62    4.77
 -11   3   2   28.47    5.01
 -11   3   1   31.20    5.65
 -11   3   0    1.37    4.97
 -11   4   4   35.69    5.32
 -11   4   3    2.14    4.96
 -11   4   2   16.65    5.03
 -11   4   0   11.55    4.88
 -11   4  -1    0.88    5.20
 -11   5   2    7.31    5.67
   0   0   0    0.00    0.00


TITL 20230721- in P2(1)
REM P2(1) (#4 in standard setting)
CELL 0.71073   8.289261  14.163029  10.032473  90.0000 103.6857  90.0000
ZERR    5.00   0.000274   0.000355   0.000269   0.0000   0.0031   0.0000
LATT -1
SYMM -x, y+1/2,-z
SFAC C H N O
UNIT 55.00 50.00 5.00 5.00
TREF
HKLF 4
END
_computing_structure_solution     'SHELXT 2014/5 (Sheldrick, 2014)'
_computing_structure_solution     'SHELXT 2014/5 (Sheldrick, 2014)'
_computing_structure_solution     'SHELXT 2014/5 (Sheldrick, 2014)'
;
_shelx_hkl_checksum              47333
_olex2_submission_special_instructions 'No special instructions were received'
_oxdiff_exptl_absorpt_empirical_details 
;
Empirical correction (ABSPACK) includes:
- Absorption correction using spherical harmonics
- Frame scaling
- Detector area scaling
;
_oxdiff_exptl_absorpt_empirical_full_max 1.292
_oxdiff_exptl_absorpt_empirical_full_min 0.784
